# Supplementary material for: High species diversity of trichostrongyle parasite communities within and between Western Canadian commercial and conservation bison herds revealed by nemabiome metabarcoding
Source: Parasit Vectors. 2018 May 15;11:299. doi: 10.1186/s13071-018-2880-y (PMC5952520; doi:10.1186/s13071-018-2880-y)
Supplement: Supplementary file 1 — FASTA Database. (FASTA 797 kb) [file 13071_2018_2880_MOESM1_ESM.fasta]

>FR870273.1_Trichuris_discolor
AACTTGAATACTTTGAACGC--ACATTGCAGCGTCGATCAAACATGTCGGCGCTACGCCTGTCTGAGG--G------TCGTTACCGACACGC-AATTGCGCTCAG---------------GCTGATGCCACCGTAGCTT---CGGTACA--------GGA------AG---------CTGC----GCGTGGGG-------------------GCAC-G----ACGCGCCT----------GTG----------------AGCGTT------------A-CGCTGC------------TGC--TG-----GTGGCGG----------T----CGAG-----TGCCGCTGGGCCAGCCGTAGCTGACCGGCAAC-CGGTA--------CTAGCA-G-----CAGAGAGCAGTCGGCT-C--GGCG-GGGAACGTA----------------GG-CC---------------TT----------------------------------------------------------------------------------------------------------------------------------------------------------------------------------------------------------------------------------CC-GAGTCGACTTTCTATG--------------------------CTCGTAATCGCGGCGCAGGCGACCATCGAGAAACGGCTGCAAAG-----
>HE608851.1_Trichuris_discolor
AACTTGAATACTTTGAACGC--ACATTGCAGCGTCGATCAAACATGTCGGCGCTACGCCTGTCTGAGG--G------TCGTTACCGACACGC-AATTGCGCTCAG---------------GCTGATGCCACCGTAGCTT---CGGTACA--------GGA------AG---------CTGC----GCGTGGGG-------------------GCAC-G----ACGCGCCT----------GTG----------------AGCGTT------------A-CGCTGC------------TGC--TG-----GTGGCGG----------T----CGAG-----TGCCGCTGGGCCAGCCGTAGCTGACCGGCAAC-CGGTA--------CTAGCA-G-----CAGAGAGCAGTCGGCT-C--GGCG-GGGAACGTA----------------GG-CC---------------TT----------------------------------------------------------------------------------------------------------------------------------------------------------------------------------------------------------------------------------CC-GAGTCGACTTTCTATG--------------------------CTCGTAATCGCGGCGCAGGCGACCATCGAGAAACGGCTGCAAAG-----
>HE608852.1_Trichuris_discolor
AACTTGAATACTTTGAACGC--ACATTGCAGCGTCGATCAAACATGTCGGCGCTACGCCTGTCTGAGG--G------TCGTTACCGACACGC-AATTGCGCTCAG---------------GCTGATGCCACCGTAGCTT---CGGTACA--------GGA------AG---------CTGC----GCGTGGGG-------------------GCAC-G----ACGCGCCT----------GTG----------------AGCGTT------------A-CGCTGC------------TGC--TG-----GTGGCGG----------T----CGAG-----TGCCGCTGGGCCAGCCGTAGCTGACCGGCAAC-CGGTA--------CTAGCA-G-----CAGAGAGCAGTCGGCT-C--GGCG-GGGAACGTA----------------GG-CC---------------TT----------------------------------------------------------------------------------------------------------------------------------------------------------------------------------------------------------------------------------CC-GAGTCGACTTTCTATG--------------------------CTCGTAATCGCGGCGCAGGCGACCATCGAGAAACGGCTGCAAAG-----
>HE608853.1_Trichuris_discolor
AACTTGAATACTTTGAACGC--ACATTGCAGCGTCGATCAAACATGTCGGCGCTACGCCTGTCTGAGG--G------TCGTTACCGACACGC-AATTGCGCTCAG---------------GCTGATGCCACCGTAGCTT---CGGTACA--------GGA------AG---------CTGC----GCGTGGGG-------------------GCAC-G----ACGCGCCT----------GTG----------------AGCGTT------------A-CGCTGC------------TGC--TG-----GTGGCGG----------T----CGAG-----TGCCGCTGGGCCAGCCGTAGCTGACCGGCAAC-CGGTA--------CTAGCA-G-----CAGAGAGCAGTCGGCT-C--GGCG-GGGAACGTA----------------GG-CC---------------TT----------------------------------------------------------------------------------------------------------------------------------------------------------------------------------------------------------------------------------CC-GAGTCGACTTTCTATG--------------------------CTCGTAATCGCGGCGCAGGCGACCATCGAGAAACGGCTGCAAAG-----
>HE608854.1_Trichuris_discolor
AACTTGAATACTTTGAACGC--ACATTGCAGCGTCGATCAAACATGTCGGCGCTACGCCTGTCTGAGG--G------TCGTTACCGACACGC-AATTGCGCTCAG---------------GCTGATGCCACCGTAGCTT---CGGTACA--------GGA------AG---------CTGC----GCGTGGGG-------------------GCAC-G----ACGCGCCT----------GTG----------------AGCGTT------------A-CGCTGC------------TGC--TG-----GTGGCGG----------T----CGAG-----TGCCGCTGGGCCAGCCGTAGCTGACCGGCAAC-CGGTA--------CTAGCA-G-----CAGAGAGCAGTCGGCT-C--GGCG-GGGAACGTA----------------GG-CC---------------TT----------------------------------------------------------------------------------------------------------------------------------------------------------------------------------------------------------------------------------CC-GAGTCGACTTTCTATG--------------------------CTCGTAATCGCGGCGCAGGCGACCATCGAGAAACGGCTGCAAAG-----
>HE608855.1_Trichuris_discolor
AACTTGAATACTTTGAACGC--ACATTGCAGCGTCGATCAAACATGTCGGCGCTACGCCTGTCTGAGG--G------TCGTTACCGACACGC-AATTGCGCTCAG---------------GCTGATGCCACCGTAGCTT---CGGTACA--------GGA------AG---------CTGC----GCGTGGGG-------------------GCAC-G----ACGCGCCT----------GTG----------------AGCGTT------------A-CGCTGC------------TGC--TG-----GTGGCGG----------T----CGAG-----TGCCGCTGGGCCAGCCGTAGCTGACCGGCAAC-CGGTA--------CTAGCA-G-----CAGAGAGCAGTCGGCT-C--GGCG-GGGAACGTA----------------GG-CC---------------TT----------------------------------------------------------------------------------------------------------------------------------------------------------------------------------------------------------------------------------CC-GAGTCGACTTTCTATG--------------------------CTCGTAATCGCGGCGCAGGCGACCATCGAGAAACGGCTGCAAAG-----
>AB367794.1_Trichuris_discolor
AACTTGAATACTTTGAACGC--ACATTGCAGCGTCGATCAAACATGTCGGCGCTACGCCTGTCTGAGG--G------TCGTTACCGACACGC-AATTGCGCTCAG---------------GCTGACGCCACCGTGGCTT---CGGTACA--------GGA------AG---------CTGC----GCGTGGCG-------------------GCAC-G----ATGCGCCT----------CTG----------------AGCGTTA-------------CGCTGC------------TGC--TG-----ATGGCGG----------T----CGAG-----TGCCGCTGGGCCAGCCGCAGCTGGCCGGCAAC-CGCTA--------CTAGCA-G-----CAGAGAGCAGTCGGCT-C--GGCG-GAGAACGTA----------------GG-CC---------------TT----------------------------------------------------------------------------------------------------------------------------------------------------------------------------------------------------------------------------------CC-GAGTCGACTTTTCATG--------------------------CTCGTAATCGCGGCGCAGGCGACCATCGAGAAACGGCTGCAAAG-----
>AB367795.1_Trichuris_discolor
AACTTGAATACTTTGAACGC--ACATTGCAGCGTCGATCAAACATGTCGGCGCTACGCCTGTCTGAGG--G------TCGTTACCGACACGC-AATTGCGCTCAG---------------GCTGACGCCACCGTGGCTT---CGGTACA--------GGA------AG---------CTGC----GCGTGGCG-------------------GCAC-G----ATGCGCCT----------CTG----------------AGCGTTA-------------CGCTGC------------TGC--TG-----ATGGCGG----------T----CGAG-----TGCCGCTGGGCCAGCCGCAGCTGGCCGGCAAC-CGCTA--------CTAGCA-G-----CAGAGAGCAGTCGGCT-C--GGCG-GAGAACGTA----------------GG-CC---------------TT----------------------------------------------------------------------------------------------------------------------------------------------------------------------------------------------------------------------------------CC-GAGTCGACTTTTCATG--------------------------CTCGTAATCGCGGCGCAGGCGACCATCGAGAAACGGCTGCAAAG-----
>FR870272.1_Trichuris_discolor
AACTTGAATACTTTGAACGC--ACATTGCAGCGTCGATCAAACATGTCGGCGCTACGCCTGTCTGAGG--G------TCGTTACCGACACGC-AATTGCGCTCAG---------------GCTGACGCCACCGTGGCTT---CGGTACA--------GGA------AG---------CTGC----GCGTGGCG-------------------GCAC-G----ATGCGCCT----------CTG----------------AGCGTTA-------------CGCTGC------------TGC--TG-----ATGGCGG----------T----CGAG-----TGCCGCTGGGCCAGCCGCAGCTGGCCGGCAAC-CGCTA--------CTAGCA-G-----CAGAGAGCAGTCGGCT-C--GGCG-GAGAACGTA----------------GG-CC---------------TT----------------------------------------------------------------------------------------------------------------------------------------------------------------------------------------------------------------------------------CC-GAGTCGACTTTTCATG--------------------------CTCGTAATCGCGGCGCAGGCGACCATCGAGAAACGGCTGCAAAG-----
>HE608847.1_Trichuris_discolor
AACTTGAATACTTTGAACGC--ACATTGCAGCGTCGATCAAACATGTCGGCGCTACGCCTGTCTGAGG--G------TCGTTACCGACACGC-AATTGCGCTCAG---------------GCTGACGCCACCGTGGCTT---CGGTACA--------GGA------AG---------CTGC----GCGTGGCG-------------------GCAC-G----ATGCGCCT----------CTG----------------AGCGTTA-------------CGCTGC------------TGC--TG-----ATGGCGG----------T----CGAG-----TGCCGCTGGGCCAGCCGCAGCTGGCCGGCAAC-CGCTA--------CTAGCA-G-----CAGAGAGCAGTCGGCT-C--GGCG-GAGAACGTA----------------GG-CC---------------TT----------------------------------------------------------------------------------------------------------------------------------------------------------------------------------------------------------------------------------CC-GAGTCGACTTTTCATG--------------------------CTCGTAATCGCGGCGCAGGCGACCATCGAGAAACGGCTGCAAAG-----
>HE608848.1_Trichuris_discolor
AACTTGAATACTTTGAACGC--ACATTGCAGCGTCGATCAAACATGTCGGCGCTACGCCTGTCTGAGG--G------TCGTTACCGACACGC-AATTGCGCTCAG---------------GCTGACGCCACCGTGGCTT---CGGTACA--------GGA------AG---------CTGC----GCGTGGCG-------------------GCAC-G----ATGCGCCT----------CTG----------------AGCGTTA-------------CGCTGC------------TGC--TG-----ATGGCGG----------T----CGAG-----TGCCGCTGGGCCAGCCGCAGCTGGCCGGCAAC-CGCTA--------CTAGCA-G-----CAGAGAGCAGTCGGCT-C--GGCG-GAGAACGTA----------------GG-CC---------------TT----------------------------------------------------------------------------------------------------------------------------------------------------------------------------------------------------------------------------------CC-GAGTCGACTTTTCATG--------------------------CTCGTAATCGCGGCGCAGGCGACCATCGAGAAACGGCTGCAAAG-----
>HE608849.1_Trichuris_discolor
AACTTGAATACTTTGAACGC--ACATTGCAGCGTCGATCAAACATGTCGGCGCTACGCCTGTCTGAGG--G------TCGTTACCGACACGC-AATTGCGCTCAG---------------GCTGACGCCACCGTGGCTT---CGGTACA--------GGA------AG---------CTGC----GCGTGGCG-------------------GCAC-G----ATGCGCCT----------CTG----------------AGCGTTA-------------CGCTGC------------TGC--TG-----ATGGCGG----------T----CGAG-----TGCCGCTGGGCCAGCCGCAGCTGGCCGGCAAC-CGCTA--------CTAGCA-G-----CAGAGAGCAGTCGGCT-C--GGCG-GAGAACGTA----------------GG-CC---------------TT----------------------------------------------------------------------------------------------------------------------------------------------------------------------------------------------------------------------------------CC-GAGTCGACTTTTCATG--------------------------CTCGTAATCGCGGCGCAGGCGACCATCGAGAAACGGCTGCAAAG-----
>HE608850.1_Trichuris_discolor
AACTTGAATACTTTGAACGC--ACATTGCAGCGTCGATCAAACATGTCGGCGCTACGCCTGTCTGAGG--G------TCGTTACCGACACGC-AATTGCGCTCAG---------------GCTGACGCCACCGTGGCTT---CGGTACA--------GGA------AG---------CTGC----GCGTGGCG-------------------GCAC-G----ATGCGCCT----------CTG----------------AGCGTTA-------------CGCTGC------------TGC--TG-----ATGGCGG----------T----CGAG-----TGCCGCTGGGCCAGCCGCAGCTGGCCGGCAAC-CGCTA--------CTAGCA-G-----CAGAGAGCAGTCGGCT-C--GGCG-GAGAACGTA----------------GG-CC---------------TT----------------------------------------------------------------------------------------------------------------------------------------------------------------------------------------------------------------------------------CC-GAGTCGACTTTTCATG--------------------------CTCGTAATCGCGGCGCAGGCGACCATCGAGAAACGGCTGCAAAG-----
>JX218220.2_Trichuris_discolor
AACTTGAATACTTTGAACGC--ACATTGCAGCGTCGATCAAACATGTCGGCGCTACGCCTGTCTGAGG--G------TCGTTACCGACACGC-AATTGCGCTCAG---------------GCTGACGCCACCGTGGCTT---CGGTACA--------GGA------AG---------CTGC----GCGTGGCG-------------------GCAC-G----ATGCGCCT----------CTG----------------AGCGTTA-------------CGCTGC------------TGC--TG-----ATGGCGG----------T----CGAG-----TGCCGCTGGGCCAGCCGCAGCTGGCCGGCAAC-CGCTA--------CTAGCA-G-----CAGAGAGCAGTCGGCT-C--GGCG-GAGAACGTA----------------GG-CC---------------TT----------------------------------------------------------------------------------------------------------------------------------------------------------------------------------------------------------------------------------CC-GAGTCGACTTTTCATG--------------------------CTCGTAATCGCGGCGCAGGCGACCATCGAGAAACGGCTGCAAAG-----
>JX218221.1_Trichuris_discolor
AACTTGAATACTTTGAACGC--ACATTGCAGCGTCGATCAAACATGTCGGCGCTACGCCTGTCTGAGG--G------TCGTTACCGACACGC-AATTGCGCTCAG---------------GCTGACGCCACCGTGGCTT---CGGTACA--------GGA------AG---------CTGC----GCGTGGCG-------------------GCAC-G----ATGCGCCT----------CTG----------------AGCGTTA-------------CGCTGC------------TGC--TG-----ATGGCGG----------T----CGAG-----TGCCGCTGGGCCAGCCGCAGCTGGCCGGCAAC-CGCTA--------CTAGCA-G-----CAGAGAGCAGTCGGCT-C--GGCG-GAGAACGTA----------------GG-CC---------------TT----------------------------------------------------------------------------------------------------------------------------------------------------------------------------------------------------------------------------------CC-GAGTCGACTTTTCATG--------------------------CTCGTAATCGCGGCGCAGGCGACCATCGAGAAACGGCTGCAAAG-----
>JX218222.2_Trichuris_discolor
AACTTGAATACTTTGAACGC--ACATTGCAGCGTCGATCAAACATGTCGGCGCTACGCCTGTCTGAGG--G------TCGTTACCGACACGC-AATTGCGCTCAG---------------GCTGACGCCACCGTGGCTT---CGGTACA--------GGA------AG---------CTGC----GCGTGGCG-------------------GCAC-G----ATGCGCCT----------CTG----------------AGCGTTA-------------CGCTGC------------TGC--TG-----ATGGCGG----------T----CGAG-----TGCCGCTGGGCCAGCCGCAGCTGGCCGGCAAC-CGCTA--------CTAGCA-G-----CAGAGAGCAGTCGGCT-C--GGCG-GAGAACGTA----------------GG-CC---------------TT----------------------------------------------------------------------------------------------------------------------------------------------------------------------------------------------------------------------------------CC-GAGTCGACTTTTCATG--------------------------CTCGTAATCGCGGCGCAGGCGACCATCGAGAAACGGCTGCAAAG-----
>JX218223.2_Trichuris_discolor
AACTTGAATACTTTGAACGC--ACATTGCAGCGTCGATCAAACATGTCGGCGCTACGCCTGTCTGAGG--G------TCGTTACCGACACGC-AATTGCGCTCAG---------------GCTGACGCCACCGTGGCTT---CGGTACA--------GGA------AG---------CTGC----GCGTGGCG-------------------GCAC-G----ATGCGCCT----------CTG----------------AGCGTTA-------------CGCTGC------------TGC--TG-----ATGGCGG----------T----CGAG-----TGCCGCTGGGCCAGCCGCAGCTGGCCGGCAAC-CGCTA--------CTAGCA-G-----CAGAGAGCAGTCGGCT-C--GGCG-GAGAACGTA----------------GG-CC---------------TT----------------------------------------------------------------------------------------------------------------------------------------------------------------------------------------------------------------------------------CC-GAGTCGACTTTTCATG--------------------------CTCGTAATCGCGGCGCAGGCGACCATCGAGAAACGGCTGCAAAG-----
>HE608846.1_Trichuris_discolor
AACTTGAATACTTTGAACGC--ACATTGCAGCGTCGATCAAACATGTCGGCGCTACGCCTGTCTGAGG--G------TCGTTACCGACACGC-AATTGCGCTCAG---------------GCTGACGCCACCGTGGCTT---CGGTACA--------GGA------AG---------CTTC----GCGTGGCG-------------------GCAC-G----ATGCGCCT----------CTG----------------AGCGTTA-------------CGCTGC------------TGC--TG-----ATGGCGG----------T----CGAG-----TGCCGCTGGGCCAGCCGCAGCTGGCCGGCAAC-CGCTA--------CTAGCA-G-----CAGAGAGCAGTCGGCT-C--GGCG-GAGAACGTA----------------GG-CC---------------TT----------------------------------------------------------------------------------------------------------------------------------------------------------------------------------------------------------------------------------CC-GAGTCGACTTTTCATG--------------------------CTCGTAATCGCGGCGCAGGCGACCATCGAGAAACGGCTGCAAAG-----
>Trichuris_ovis(AJ238220.1)
------------------------------------------TGTTATCGACA-------CGCAATTG------CGCTCA----------------------------------------GGCTGACGC-----GACCG---TGGCTTTAGGTACGTGGA------GC----------TAC----GCGTGGCG-------------------GCACGT---TACGCCTCT------------------------AAGC-GCT---------------A-CGCTGC------------TGC--TG-----ATGGTGG----------T--CGAGTG----CCGGTG---GTTCAGCCGTAGCTGACCGGCAAC-CGCTA--------CTAGCA-G-----CGGAGAGCAGTCGGCT-C--GGCA-GAGAACGTG----------------GG-CT---------------TT----------------------------------------------------------------------------------------------------------------------------------------------------------------------------------------------------------------------------------CC-GAGTCGGCTTTTTACC--------------------------CTCCTAATCGCGGCGCAGGCGACCATCGAGAAACGGCTGCAAAG-----
>Trichuris_ovis(AY439019.1)
------------------------------------------CGTTATCGACA-------NGCAATTG------CGCTCA----------------------------------------GGCTGACGC-----CNCCG---TGGCTTA--------GGTACTTGAAG---------CTAC----GCGTGGCG-------------------GCACGC---TACGCCTNT------------------------AAGC-GCT---------------A-CGCTGC------------TGC--TG-----ATGGCGG----------T--CGAGTG----CCGCTG---GGTCANCCGCAGCTGACCGGCAGC-CGCTA--------CTAGCA-G-----CGGAGAGCAGTCGGCT-C--GGCA-GAGAACGTA----------------GG-CT---------------TT----------------------------------------------------------------------------------------------------------------------------------------------------------------------------------------------------------------------------------CC-GAGTCGGCTTTTTACC--------------------------CTCCTAATCGCGGCGCAGGCGACCATCGAGAAACGGCTGCAAAG-----
>Trichuris_ovis(JX218202.1)
------------------------------------------CGTTATCGACA-------CGCAATTG------CGCTCA----------------------------------------GGCTGAAGC-----CACCG---TGGCTTA--------GGTACTTGAAG---------CTAC----GCGTGGCG-------------------GCAC-G--CTACGCCTCT------------------------AAGC-GCTA----------------CGCTGC------------TGC--TG-----ATGGCGG----------T----CGAG-----TGCCGCTGGGTCAGCCGCAGCTGACCGGCAGC-CGCTA--------CTAGCA-G-----CGGAGAGCAGTCGGCT-C--GGCA-GAGAACGTA----------------GG-CT---------------TT----------------------------------------------------------------------------------------------------------------------------------------------------------------------------------------------------------------------------------CC-GAGTCGGCTTTTTACC--------------------------CTCCTAATCGCGGCGCAGGCGACCATCGAGAAACGGCTGCAAAG-----
>Trichuris_ovis(JX218204.1)
------------------------------------------CGTTATCGACA-------CGCAATTG------CGCTCA----------------------------------------GGCTGAAGC-----CACCG---TGGCTTA--------GGTACTTGAAG---------CTAC----GCGTGGCG-------------------GCAC-G--CTACGCCTCT------------------------AAGC-GCTA----------------CGCTGC------------TGC--TG-----ATGGCGG----------T----CGAG-----TGCCGCTGGGTCAGCCGCAGCTGACCGGCAGC-CGCTA--------CTAGCA-G-----CGGAGAGCAGTCGGCT-C--GGCA-GAGAACGTA----------------GG-CT---------------TT----------------------------------------------------------------------------------------------------------------------------------------------------------------------------------------------------------------------------------CC-GAGTCGGCTTTTTACC--------------------------CTCCTAATCGCGGCGCAGGCGACCATCGAGAAACGGCTGCAAAG-----
>Trichuris_ovis(JX218207.1)
------------------------------------------CGTTATCGACA-------CGCAATTG------CGCTCA----------------------------------------GGCTGAAGC-----CACCG---TGGCTTA--------GGTACTTGAAG---------CTAC----GCGTGGCG-------------------GCAC-G--CTACGCCTCT------------------------AAGC-GCTA----------------CGCTGC------------TGC--TG-----ATGGCGG----------T----CGAG-----TGCCGCTGGGTCAGCCGCAGCTGACCGGCAGC-CGCTA--------CTAGCA-G-----CGGAGAGCAGTCGGCT-C--GGCA-GAGAACGTA----------------GG-CT---------------TT----------------------------------------------------------------------------------------------------------------------------------------------------------------------------------------------------------------------------------CC-GAGTCGGCTTTTTACC--------------------------CTCCTAATCGCGGCGCAGGCGACCATCGAGAAACGGCTGCAAAG-----
>Trichuris_ovis(JX218209.1)
------------------------------------------CGTTATCGACA-------CGCAATTG------CGCTCA----------------------------------------GGCTGAAGC-----CACCG---TGGCTTA--------GGTACTTGAAG---------CTAC----GCGTGGCG-------------------GCAC-G--CTACGCCTCT------------------------AAGC-GCTA----------------CGCTGC------------TGC--TG-----ATGGCGG----------T----CGAG-----TGCCGCTGGGTCAGCCGCAGCTGACCGGCAGC-CGCTA--------CTAGCA-G-----CGGAGAGCAGTCGGCT-C--GGCA-GAGAACGTA----------------GG-CT---------------TT----------------------------------------------------------------------------------------------------------------------------------------------------------------------------------------------------------------------------------CC-GAGTCGGCTTTTTACC--------------------------CTCCTAATCGCGGCGCAGGCGACCATCGAGAAACGGCTGCAAAG-----
>Trichuris_ovis(JX218217.1)
------------------------------------------CGTTATCGACA-------CGCAATTG------CGCTCA----------------------------------------GGCTGAAGC-----CACCG---TGGCTTA--------GGTACTTGAAG---------CTAC----GCGTGGCG-------------------GCAC-G--CTACGCCTCT------------------------AAGC-GCTA----------------CGCTGC------------TGC--TG-----ATGGCGG----------T----CGAG-----TGCCGCTGGGTCAGCCGCAGCTGACCGGCAGC-CGCTA--------CTAGCA-G-----CGGAGAGCAGTCGGCT-C--GGCA-GAGAACGTA----------------GG-CT---------------TT----------------------------------------------------------------------------------------------------------------------------------------------------------------------------------------------------------------------------------CC-GAGTCGGCTTTTTACC--------------------------CTCCTAATCGCGGCGCAGGCGACCATCGAGAAACGGCTGCAAAG-----
>Trichuris_ovis(JX218218.1)
------------------------------------------CGTTATCGACA-------CGCAATTG------CGCTCA----------------------------------------GGCTGACGC-----CACCG---TGGCTTA--------GGTACTTGAAG---------CTAG----GCGTGGCG-------------------GCAC-G--CTACGCCTCT------------------------AAGC-GCTA----------------CGCTGC------------TGC--TG-----ATGGCGG----------T----CGAG-----TGCCGCTGGGTCAGCCGCAGCTGACCGGCAGC-CGCTA--------CTAGCA-G-----CGGAGAGCAGTCGGCT-C--GGCA-GAGAACGTA----------------GG-CT---------------TT----------------------------------------------------------------------------------------------------------------------------------------------------------------------------------------------------------------------------------CC-GAGTCGGCTTTTTACC--------------------------CTCCTAATCGCGGCGCAGGCGACCATCGAGAAACGGCTGCAAAG-----
>Trichuris_ovis(JF680987.1)
------------------------------------------CGTTATCGACA-------CGCAATTG------CGCTCA----------------------------------------GGCTGACGC-----CACCG---TGGCTTA--------GGTACTTGAAG---------CTAC----GCGTGGCG-------------------GCAC-G--CTACGCCTCT------------------------AAGC-GCTA----------------CGCTGC------------TGC--TG-----ATGGCGG----------T----CGAG-----TGCCGCTGGGTCAGCCGCAGCTGACCGGCAGC-CGCTA--------CTAGCA-G-----CGGAGAGCAGTCGGCT-C--GGCA-GAGAACGTA----------------GG-CT---------------TT----------------------------------------------------------------------------------------------------------------------------------------------------------------------------------------------------------------------------------CC-GAGTCGGCTTTTTACC--------------------------CTCCTAATCGCGGCGCAGGCGACCATCGAGAAACGGCTGCAAAG-----
>Trichuris_ovis(JX218200.1)
------------------------------------------CGTTATCGACA-------CGCAATTG------CGCTCA----------------------------------------GGCTGACGC-----CACCG---TGGCTTA--------GGTACTTGAAG---------CTAC----GCGTGGCG-------------------GCAC-G--CTACGCCTCT------------------------AAGC-GCTA----------------CGCTGC------------TGC--TG-----ATGGCGG----------T----CGAG-----TGCCGCTGGGTCAGCCGCAGCTGACCGGCAGC-CGCTA--------CTAGCA-G-----CGGAGAGCAGTCGGCT-C--GGCA-GAGAACGTA----------------GG-CT---------------TT----------------------------------------------------------------------------------------------------------------------------------------------------------------------------------------------------------------------------------CC-GAGTCGGCTTTTTACC--------------------------CTCCTAATCGCGGCGCAGGCGACCATCGAGAAACGGCTGCAAAG-----
>Trichuris_ovis(JX218201.1)
------------------------------------------CGTTATCGACA-------CGCAATTG------CGCTCA----------------------------------------GGCTGACGC-----CACCG---TGGCTTA--------GGTACTTGAAG---------CTAC----GCGTGGCG-------------------GCAC-G--CTACGCCTCT------------------------AAGC-GCTA----------------CGCTGC------------TGC--TG-----ATGGCGG----------T----CGAG-----TGCCGCTGGGTCAGCCGCAGCTGACCGGCAGC-CGCTA--------CTAGCA-G-----CGGAGAGCAGTCGGCT-C--GGCA-GAGAACGTA----------------GG-CT---------------TT----------------------------------------------------------------------------------------------------------------------------------------------------------------------------------------------------------------------------------CC-GAGTCGGCTTTTTACC--------------------------CTCCTAATCGCGGCGCAGGCGACCATCGAGAAACGGCTGCAAAG-----
>Trichuris_ovis(JX218203.1)
------------------------------------------CGTTATCGACA-------CGCAATTG------CGCTCA----------------------------------------GGCTGACGC-----CACCG---TGGCTTA--------GGTACTTGAAG---------CTAC----GCGTGGCG-------------------GCAC-G--CTACGCCTCT------------------------AAGC-GCTA----------------CGCTGC------------TGC--TG-----ATGGCGG----------T----CGAG-----TGCCGCTGGGTCAGCCGCAGCTGACCGGCAGC-CGCTA--------CTAGCA-G-----CGGAGAGCAGTCGGCT-C--GGCA-GAGAACGTA----------------GG-CT---------------TT----------------------------------------------------------------------------------------------------------------------------------------------------------------------------------------------------------------------------------CC-GAGTCGGCTTTTTACC--------------------------CTCCTAATCGCGGCGCAGGCGACCATCGAGAAACGGCTGCAAAG-----
>Trichuris_ovis(JX218205.1)
------------------------------------------CGTTATCGACA-------CGCAATTG------CGCTCA----------------------------------------GGCTGACGC-----CACCG---TGGCTTA--------GGTACTTGAAG---------CTAC----GCGTGGCG-------------------GCAC-G--CTACGCCTCT------------------------AAGC-GCTA----------------CGCTGC------------TGC--TG-----ATGGCGG----------T----CGAG-----TGCCGCTGGGTCAGCCGCAGCTGACCGGCAGC-CGCTA--------CTAGCA-G-----CGGAGAGCAGTCGGCT-C--GGCA-GAGAACGTA----------------GG-CT---------------TT----------------------------------------------------------------------------------------------------------------------------------------------------------------------------------------------------------------------------------CC-GAGTCGGCTTTTTACC--------------------------CTCCTAATCGCGGCGCAGGCGACCATCGAGAAACGGCTGCAAAG-----
>Trichuris_ovis(JX218206.1)
------------------------------------------CGTTATCGACA-------CGCAATTG------CGCTCA----------------------------------------GGCTGACGC-----CACCG---TGGCTTA--------GGTACTTGAAG---------CTAC----GCGTGGCG-------------------GCAC-G--CTACGCCTCT------------------------AAGC-GCTA----------------CGCTGC------------TGC--TG-----ATGGCGG----------T----CGAG-----TGCCGCTGGGTCAGCCGCAGCTGACCGGCAGC-CGCTA--------CTAGCA-G-----CGGAGAGCAGTCGGCT-C--GGCA-GAGAACGTA----------------GG-CT---------------TT----------------------------------------------------------------------------------------------------------------------------------------------------------------------------------------------------------------------------------CC-GAGTCGGCTTTTTACC--------------------------CTCCTAATCGCGGCGCAGGCGACCATCGAGAAACGGCTGCAAAG-----
>Trichuris_ovis(JX218208.1)
------------------------------------------CGTTATCGACA-------CGCAATTG------CGCTCA----------------------------------------GGCTGACGC-----CACCG---TGGCTTA--------GGTACTTGAAG---------CTAC----GCGTGGCG-------------------GCAC-G--CTACGCCTCT------------------------AAGC-GCTA----------------CGCTGC------------TGC--TG-----ATGGCGG----------T----CGAG-----TGCCGCTGGGTCAGCCGCAGCTGACCGGCAGC-CGCTA--------CTAGCA-G-----CGGAGAGCAGTCGGCT-C--GGCA-GAGAACGTA----------------GG-CT---------------TT----------------------------------------------------------------------------------------------------------------------------------------------------------------------------------------------------------------------------------CC-GAGTCGGCTTTTTACC--------------------------CTCCTAATCGCGGCGCAGGCGACCATCGAGAAACGGCTGCAAAG-----
>Trichuris_ovis(JX218210.1)
------------------------------------------CGTTATCGACA-------CGCAATTG------CGCTCA----------------------------------------GGCTGACGC-----CACCG---TGGCTTA--------GGTACTTGAAG---------CTAC----GCGTGGCG-------------------GCAC-G--CTACGCCTCT------------------------AAGC-GCTA----------------CGCTGC------------TGC--TG-----ATGGCGG----------T----CGAG-----TGCCGCTGGGTCAGCCGCAGCTGACCGGCAGC-CGCTA--------CTAGCA-G-----CGGAGAGCAGTCGGCT-C--GGCA-GAGAACGTA----------------GG-CT---------------TT----------------------------------------------------------------------------------------------------------------------------------------------------------------------------------------------------------------------------------CC-GAGTCGGCTTTTTACC--------------------------CTCCTAATCGCGGCGCAGGCGACCATCGAGAAACGGCTGCAAAG-----
>Trichuris_ovis(JX218211.1)
------------------------------------------CGTTATCGACA-------CGCAATTG------CGCTCA----------------------------------------GGCTGACGC-----CACCG---TGGCTTA--------GGTACTTGAAG---------CTAC----GCGTGGCG-------------------GCAC-G--CTACGCCTCT------------------------AAGC-GCTA----------------CGCTGC------------TGC--TG-----ATGGCGG----------T----CGAG-----TGCCGCTGGGTCAGCCGCAGCTGACCGGCAGC-CGCTA--------CTAGCA-G-----CGGAGAGCAGTCGGCT-C--GGCA-GAGAACGTA----------------GG-CT---------------TT----------------------------------------------------------------------------------------------------------------------------------------------------------------------------------------------------------------------------------CC-GAGTCGGCTTTTTACC--------------------------CTCCTAATCGCGGCGCAGGCGACCATCGAGAAACGGCTGCAAAG-----
>Trichuris_ovis(JX218212.1)
------------------------------------------CGTTATCGACA-------CGCAATTG------CGCTCA----------------------------------------GGCTGACGC-----CACCG---TGGCTTA--------GGTACTTGAAG---------CTAC----GCGTGGCG-------------------GCAC-G--CTACGCCTCT------------------------AAGC-GCTA----------------CGCTGC------------TGC--TG-----ATGGCGG----------T----CGAG-----TGCCGCTGGGTCAGCCGCAGCTGACCGGCAGC-CGCTA--------CTAGCA-G-----CGGAGAGCAGTCGGCT-C--GGCA-GAGAACGTA----------------GG-CT---------------TT----------------------------------------------------------------------------------------------------------------------------------------------------------------------------------------------------------------------------------CC-GAGTCGGCTTTTTACC--------------------------CTCCTAATCGCGGCGCAGGCGACCATCGAGAAACGGCTGCAAAG-----
>Trichuris_ovis(JX218213.1)
------------------------------------------CGTTATCGACA-------CGCAATTG------CGCTCA----------------------------------------GGCTGACGC-----CACCG---TGGCTTA--------GGTACTTGAAG---------CTAC----GCGTGGCG-------------------GCAC-G--CTACGCCTCT------------------------AAGC-GCTA----------------CGCTGC------------TGC--TG-----ATGGCGG----------T----CGAG-----TGCCGCTGGGTCAGCCGCAGCTGACCGGCAGC-CGCTA--------CTAGCA-G-----CGGAGAGCAGTCGGCT-C--GGCA-GAGAACGTA----------------GG-CT---------------TT----------------------------------------------------------------------------------------------------------------------------------------------------------------------------------------------------------------------------------CC-GAGTCGGCTTTTTACC--------------------------CTCCTAATCGCGGCGCAGGCGACCATCGAGAAACGGCTGCAAAG-----
>Trichuris_ovis(JX218214.1)
------------------------------------------CGTTATCGACA-------CGCAATTG------CGCTCA----------------------------------------GGCTGACGC-----CACCG---TGGCTTA--------GGTACTTGAAG---------CTAC----GCGTGGCG-------------------GCAC-G--CTACGCCTCT------------------------AAGC-GCTA----------------CGCTGC------------TGC--TG-----ATGGCGG----------T----CGAG-----TGCCGCTGGGTCAGCCGCAGCTGACCGGCAGC-CGCTA--------CTAGCA-G-----CGGAGAGCAGTCGGCT-C--GGCA-GAGAACGTA----------------GG-CT---------------TT----------------------------------------------------------------------------------------------------------------------------------------------------------------------------------------------------------------------------------CC-GAGTCGGCTTTTTACC--------------------------CTCCTAATCGCGGCGCAGGCGACCATCGAGAAACGGCTGCAAAG-----
>Trichuris_ovis(JX218215.1)
------------------------------------------CGTTATCGACA-------CGCAATTG------CGCTCA----------------------------------------GGCTGACGC-----CACCG---TGGCTTA--------GGTACTTGAAG---------CTAC----GCGTGGCG-------------------GCAC-G--CTACGCCTCT------------------------AAGC-GCTA----------------CGCTGC------------TGC--TG-----ATGGCGG----------T----CGAG-----TGCCGCTGGGTCAGCCGCAGCTGACCGGCAGC-CGCTA--------CTAGCA-G-----CGGAGAGCAGTCGGCT-C--GGCA-GAGAACGTA----------------GG-CT---------------TT----------------------------------------------------------------------------------------------------------------------------------------------------------------------------------------------------------------------------------CC-GAGTCGGCTTTTTACC--------------------------CTCCTAATCGCGGCGCAGGCGACCATCGAGAAACGGCTGCAAAG-----
>Trichuris_ovis(JX218216.1)
------------------------------------------CGTTATCGACA-------CGCAATTG------CGCTCA----------------------------------------GGCTGACGC-----CACCG---TGGCTTA--------GGTACTTGAAG---------CTAC----GCGTGGCG-------------------GCAC-G--CTACGCCTCT------------------------AAGC-GCTA----------------CGCTGC------------TGC--TG-----ATGGCGG----------T----CGAG-----TGCCGCTGGGTCAGCCGCAGCTGACCGGCAGC-CGCTA--------CTAGCA-G-----CGGAGAGCAGTCGGCT-C--GGCA-GAGAACGTA----------------GG-CT---------------TT----------------------------------------------------------------------------------------------------------------------------------------------------------------------------------------------------------------------------------CC-GAGTCGGCTTTTTACC--------------------------CTCCTAATCGCGGCGCAGGCGACCATCGAGAAACGGCTGCAAAG-----
>Toxocara_vitulorum(KJ777182.1)
AACGCAGCTAGCTGCGATAA--ATAGTGCGAATTG---CAGACACATTGAGCA-CTAAAATTTCAACG-CA---CATTGCGCCATCGGG-TT-CATTCCCGTT-----------------GGCACGTCT-----GGCTG---AGGGTCAAATATGGAGAA------GTA--------CGATCGGCACACAC-GTACGTATGGGATGTGGTTAACGC-G---TAAGCATTT----------TCG----------------TGCATTCTGTTGCAACGTG-CATTCGG-----TGAGCTATGG-TG-----GTA---ATCGATATTGTTTGAAATTA----TCACCACGTACCTTACCAA---GCCTATATACAAAGA------------GACACACGAAATCGCTGTCTTTTGCTTGTC------GGGAAAAAG--CGAAAAT-------GA-CT-ATCCTTT-------TT---------------------------------------------------------------------------------------------------------------------------------------------------------------------------------------------------------------------------------------------TGTGTTAC--------------------------TTTCCAATACTGCCCCCACCA----------------------------
>Toxocara_vitulorum(KJ777159.1)
GACGCAGCTAGCTGCGAT-A--ATAGTGCGAATTG---CAGACACATTGAGCACTAAAATTTCGAACG-CA---CATTGCGCCATCGGGTTC-ATTCCCGTT------------------GGCACGTCT-----GGCTG---AGGGTCAGAATATGGAGAAGTACGAT---------CGGC----ACACACGT-------------------ACGT------ATGGAATG-----------TGGT---------TAACGCGTA--------------AGCATTTTCGTGCATTCTGTTGCAACGTGCATTCGGTGA----------GCTATGGTGGTAATCGATA-TTGTTTGAAATT------ATCACCAC-GTACC--------TTACCA---------------AGCCTATA-TA-CAAA-GAGA-CACA----------------GG-AA-ATCGCTG---TCGTTT---------------------------------------------------------------------------------------------------------------------------------------------------------------------------------------------------------------------------------GCT-------------TGTCGTGAAGAGGCGAAAATGGCCATCGGTGTTTGTGTTACTTTACGATACGGTCTCCAGCA-----------------
>Toxocara_vitulorum(KJ777158.1)
AAGGCAGCTAGCTGCGAT-A--ATAGTGCGAATTG---CAGACACATTGAGCACTAAAATTTCGAACG-CA----CATTG-----CGCCATC-GGGTTCATTCCCGTT------------GGCACGTCT-----GGCTG---AGGGTCAGAATATGGAGAAGTACGAT---------CGGC----ACACACGT-------------------ACGT------ATGGAATG-----------TGGT---------TAACGCGTAAGC-----------A-TTTTCGT--GCATTCTGTTGCAACGTGCATTCGGTGA----------GCTATGGTGGTAATCGATA-TTGTTTGAAATT------ATCACCAC-GTACC--------TTACCA---------------AGCCTATA-TA-CAAA-GAGA-CACA----------------GG-AA-ATCGCTG-TCGT--TT---------------------------------------------------------------------------------------------------------------------------------------------------------------------------------------------------------------------------------GCT-------------TGTCGTGAAGAGGCGAAAATGGCCATCGGTGTTTGTGTTACTTTACGATACGGTCTCCAGCA-----------------
>Toxocara_vitulorum(KJ777180.1)
AACGCAGCTAGCTGCGATAA--ATAGTGCGAATTG---CAGACACATTGAGCACTAAAATTTCGAACG-CA---CATTGCGCCATCGGGTTC-ATTCCCGTT------------------GGCACGTCT-----GGCTG---AGGGTCAGAATATGGAGAAGTACGAT---------CGGC----ACACACGT-------------------ACGT------ATGGAATG-----------TGGT---------TAACGCGTAAGC-----------A-TTTTCGT--GCATTCTGTTGCAACGTGCATTCGGTGA----------GCTATGGTGGTAATCGATA-TTGTTTGAAATT------ATCACCAC-GTACC--------TTACCA---------------AGCCTATA-TA-CAAA-GAGA-CACA----------------GG-AA-ATCGCTG-TCGT--TT---------------------------------------------------------------------------------------------------------------------------------------------------------------------------------------------------------------------------------GCT-------------TGTCGTGAA-AGGCGAAAATGGCCATCGGTGTTTGTGTTACTTTACGATACGGTCTCCAGCA-----------------
>Toxocara_vitulorum(FJ418784.1)
AACGCAGCTAGCTGCGATAA--ATAGTGCGAATTG---CAGACACATTGAGCACTAAAATTTCGAACG-CA---CATTGCGCCATCGGGTTC-ATTCCCGTT------------------GGCACGTCT-----GGCTG---AGGGTCAGAATATGGAGAAGTACGAT---------CGGC----ACACACGT-------------------ACGT------ATGGAATG-----------TGGT---------TAACGCGTA--------------AGCATTTTCGTGCATTCTGTTGCAACGTGCATTCGGTGA----------GCTATGGTGGTAATCGATA-TTGTTTGAAATT------ATCACCAC-GTACC--------TTACCA---------------AGCCTATA-TA-CAAA-GAGA-CACA----------------GG-AA-ATCGCTG-TCGT--TT---------------------------------------------------------------------------------------------------------------------------------------------------------------------------------------------------------------------------------GCT-------------TGTCGTGAAGAGGCGAAAATGGCCATCGGTGTTTGTGTTACTTTACGATACGGTCTCCAGCA-----------------
>Toxocara_vitulorum(KJ777181.1)
AACGCAGCTAGCTGCGATAA--ATAGTGCGAATTG---CAGACACATTGAGCACTAAAATTTCGAACG-CA---CATTGCGCCATCGGGTTC-ATTCCCGTT------------------GGCACGTCT-----GGCTG---AGGGTCAGAATATGGAGAAGTACGAT---------CGGC----ACACACGT-------------------ACGT------ATGGAATG-----------TGGT---------TAACGCGTA--------------AGCATTTTCGTGCATTCTGTTGCAACGTGCATTCGGTGA----------GCTATGGTGGTAATCGATA-TTGTTTGAAATT------ATCACCAC-GTACC--------TTACCA---------------AGCCTATA-TA-CAAA-GAGA-CACA----------------GG-AA-ATCGCTG-TCGT--TT---------------------------------------------------------------------------------------------------------------------------------------------------------------------------------------------------------------------------------GCT-------------TGTCGTGAAGAGGCGAAAATGGCCATCGGTGTTTGTGTTACTTTACGATACGGTCTCCAGCA-----------------
>Toxocara_vitulorum(KT737382.1)
AACGCAGCTAGCTGCGATAA--ATAGTGCGAATTG---CAGACACATTGAGCACTAAAATTTCGAACG-CA---CATTGCGCCATCGGGTTC-ATTCCCGTT------------------GGCACGTCT-----GGCTG---AGGGTCAGAATATGGAGAAGTACGAT---------CGGC----ACACACGT-------------------ACGT------ATGGAATG-----------TGGT---------TAACGCGTA--------------AGCATTTTCGTGCATTCTGTTGCAACGTGCATTCGGTGA----------GCTATGGTGGTAATCGATA-TTGTTTGAAATT------ATCACCAC-GTACC--------TTACCA---------------AGCCTATA-TA-CAAA-GAGA-CACA----------------GG-AA-ATCGCTG-TCGT--TT---------------------------------------------------------------------------------------------------------------------------------------------------------------------------------------------------------------------------------GCT-------------TGTCGTGAAGAGGCGAAAATGGCCATCGGTGTTTGTGTTACTTTACGATACGGTCTCCAGCA-----------------
>Toxocara_vitulorum(JQ083352.1)
----------------TTGA--GCACTAAA-------------ATTTCGAACGCACATTGCGCCATCG--GGTTCATTCC------------------------CGTT------------GGCACGTCT-----GGCTG---AGGGTCAGAATATGGAGAAGTACGAT---------CGGC----ACACACGT-------------------ACGT------ATGGAATG-----------TGGT---------TAACGCGTA--------------AGCATTTTCGTGCATTCTGTTGCAACGTGCATTCGGTGA----------GCTATGGTGGTAATCGATA-TTGTTTGAAATT------ATCACCAC-GTACC--------TTACCA---------------AGCCTATA-TA-CAAA-GAGA-CACA----------------GG-AA-ATCGCTG-TCGT--TT---------------------------------------------------------------------------------------------------------------------------------------------------------------------------------------------------------------------------------GCT-------------TGTCGTGAAGAGGCGAAAATGGCCATCGGTGTTTGTGTTACTTTACGATACGGTCTCCAGCA-----------------
>Rhabditella(JG7)
--------------ACGT----CTGGTTCAGGGTTTATTACGTACTTGCAAC--TAGCCTGT----TG-TTGCTTAGTCG----------------------------------------GAGAGCTAGACTCGCATCT-GCGAGACTACCTTTCCTAGC------ACA---GAA-----C----GTATGC-A-------------------GCTTCA---------TTG-----------TC----------------------------------GGTCAGCC------------TCGGCTGTCCGACTACTGC----------TCTAAGCTC----TGGTCA-GTATACCGGTAGCCTGTGACTCTTAT-GCTTG--------TT---A-G-------------AGTTGATA-CA-GGTT-GCAG-CTTT----A--ATGGTGTACAT-CG-ACTGGTA-CAGCTTTAAAAAATGAATCCATGAGCAAGAGAGAATATCTTTCTATCTTTTT-------------------------------------------------------------------------------------------------------------------------------------------------------------------------------------CC--------------CATT--------------------------------ATTCAGCACCGGACAAGCAATTAA-------------------
>Rhabditella(JG1)
----------------ACGT--CTGGTTCAGGGTTTATTACGTACTTGCAAC--TAGCCTGT----TG-TTGCTTAGTCG----------------------------------------GAGAGCTAGACTCGCATCT-GCGAGACTACCTTTCCTAGC------ACA--------GAAC----GTATGC-A-------------------GCTTCA---------TTG-----------TC----------------GGTC------------------AGCC------------TCGGCTGTCCGACTACTGC----------TCTAAGCTC----TGGTCA-GTATACCGGTAGCCTGTGACTCTTAT-GCTTG--------TTG--A-G-------------AGTTGATA-CA-GGTT-GCAG-CTTT----A--ATGGTGTACAT-CG-ACTGGTA-CAGCTTTCATAAAAGAAACCTCAGAGCAAGCTAGTTTATCTACCTAACTCAC-------------------------------------------------------------------------------------------------------------------------------------------------------------------------------------AGT-------------TAAG--------------------------------ATGCAGCTAAGGAACAGACTCTGA-------------------
>Rhabditella_axei(DQ121441.1)
----------------ACGT--TTGGTTCAGGGTTTATTACGTACTTGCAAC--TAGCCTGT----TG-TTGCTTAGTCG----------------------------------------GAGAGCTAGACTCGCATCT-GCGAGACTACCTTTCCTAGC------ACA--------GAAC----GTATGC-A-------------------GCTTCA---------TTG-----------TC----------------GGTC------------------AGCC------------TCGGCTGTCCGACTACTGC----------TCTAAGCTC----TGGTCA-GTATACCGGTAGCCTGTGACTCTTAT-GCTTG--------TT---A-G-------------AGTTGATA-CA-GGTT-GCAG-CATG----T--ATGGTGTACAT-CG-ACTGGTA-CAGCTTTC-TAAAATGAACCTGAGCTCAAGCGAGATTACCCGCTGAACTTTAAGACTAAATACCCGACTCCCCCTTCCCCCCCGCCCACAACCAACACCCCCCACCCAACCTGGCGCGAAAACGCGGCGCAGCATCGTTCCTGTGGGGTGTATCTCAGAATCCTCACACCCTGTGCCTGACTTGTCTCTTCACACCCCCCCCCACCCCCACCTCCCCATCCCACCCCCCCACCACA-------------CACT--------------------------------ATCTTCACAATCCAAATATCCCAT-------------------
>Rhabditella(JG6)
----------------ACGT--CTGGTTCAGGGTTTATTACGTACTTGCAAC--TAGCCTGT----TG-TTGCTTAGTCG----------------------------------------GAGAGCTAGACTCGCAT-CTGCGAGACTACCTTTCCTAGC------ACA----GAAC--------GTATGC-A-------------------GCTTCA---------TTGTCGGTCAGCCTCG-------------------------------------GCTGT------------CC--------GACTACTGC----------TCTAAGCTC----TGGTCA-GTATACCGGTAGCCTGTGACTCTTAT-GCTTG--------TT---A-G-------------AGTTGATA-CA-GGTT-GCAG-CATG----T--ATGGTGTACAT-CG-ACTGGTA-CAGCTTTC-----------------------------------------------------------------------------------------------------------------------------------------------------------------------------------------------------TAAAATTAACCTGACCTCCAGCGAGATTTCC-------------TGCC--------------------------------GTACTTAACCATATTATTCAGCCGATGAAAATCTACTTA----
>Rhabditella(JG4)
----------------ACGT--CTGGTTCAGGGTTTATTACGTACTTGCAAC--TAGCCTGT----TG-TTGCTTAGTCG----------------------------------------GAGAGCTAGACTCGCATCT-GCGAGACTACCTTTCCTAGC------ACA--------GAAC----GTATGC-A-------------------GCTTCA---------TTG-----------TC----------------GGTC------------------AGCC------------TCGGCTGTCCGACTACTGC----------TCTAAGCTC----TGGTCA-GTATACCGGTAGCCTGTGACTCTTAT-GCTTG--------TT---A-G-------------AGTTGATA-CA-GGTT-GCAG-CATG----T--ATGGTGTACAT-CG-ACTGGTA-CAGCTTTA-TAAAATGAACCTGAGATCAGACGAGATTCCCTGCGGACCTTAA-------------------------------------------------------------------------------------------------------------------------------------------------------------------------------------GCA-------------TATG--------------------------------ACGGAGCAGAGGAAAAGAAACTAA-------------------
>Rhabditella(JG3)
----------------ACGT--CTGGTTCAGGGTTTATTACGTACTTGCAAC--TAGCCTGT----TG-TTGCTTAGTCG----------------------------------------GAGAGCTAGACTCGCATCT-GCGAGACTACCTTTCCTAGC------ACA--------GAAC----GTATGC-A-------------------GCTTCA---------TTG-----------TC----------------GGTC------------------AGCC------------TCGGCTGTCCGACTACTGC----------TCTAAGCTC----TGGTCA-GTATACCGGTAGCCTGTGACTCTTAT-GCTTG--------TT---A-G-------------AGTTGATA-CA-GGTT-GCAG-CTTT----A--ATGGTGTACAT-CG-ACTGGTA-CAGCTTTC-TAAATGTAACCCAAGATCAAGAAAGAATACCTGCTGCACTTAA-------------------------------------------------------------------------------------------------------------------------------------------------------------------------------------ACA-------------TATT--------------------------------ATCCAGCCGAGGAAAAGAGACTAA-------------------
>Rhabditella(JG5)
----------------ACGT--CTGGTTCAGGGTTTATTACGTACTTGCAAC--TAGCCTGT----TG-TTGCTTAGTCG----------------------------------------GAGAGCTAGACTCGCATCT-GCGAGACTACCTTTCCTAGC------ACAGAAC------------GTATGC-A-------------------GCTTCA---------TTGTCGGTCAGCCTCG-----------------------GCTGTCC--------GACT------------AC--------TGCTC-TAA----------G--C---TC----TGGTCA-GTATACCGGTAGCCTGTGACTCTTAT-GCTTG--------TT---A-G-------------AGTTGATA-CA-GGTT-GCAG-CATG----T--ATGGTGTACAT-CG-ACTGGTA-CAGCTTTC--------------------------------------------------------------------------------------------------------------------------------------------------------------------------------------------------------TAAAATGAACCTGAGCTCAAGCGAGAT--------------TACC--------------------------------TGCTGAACTTAAGCATATTCTTCAGCAGAGGAAAAGAAACTAA
>Rhabditella(JG8)
----------------ACGT--CTGGTTCAGGGTTTATTACGTACTTGCAAC--TAGCCTGT----TG-TTGCTTAGTCG----------------------------------------GAGAGCTAGACTCGCATCT-GCGAGACTACCTTTCCTAGC------ACA----GAAC--------GTATGC-A-------------------GCTTCA---------TTG-----------TC-------------------GGTC-AGCCTCGGCTGTCCGACT------------AC--------TGCTC-TAA----------G--C---TC----TGGTCA-GTATACCGGTAGCCTGTGACTCTTAT-GCTTG--------TT---A-G-------------AGTTGATA-CA-GGTT-GCAG-CATG----T--ATGGTGTACAT-CG-ACTGGTA-CAGCTTTC-------------------------------------------------------------------------------------------------------------------------------------------------------------TAAAATGAACCGGAGCTCAAGCGAGATTACCTGCCGAACTTAA-------------------------GCA-------------TATT--------------------------------ATTCAGCAGAGGAAAAGAAACTAC-------------------
>Rhabditella(JG2)
----------------ACGT--CTGGTTCAGGGTTTATTACGTACTTGCAAC--TAGCCTGT----TG-TTGCTTAGTCG----------------------------------------GAGAGCTAGACTCGCATCT-GCGAGACTACCTTTCCTAGC------ACA--------GAAC----GTATGC-A-------------------GCTTCA---------TTG-----------TC----------------GGTC------------------AGCC------------TCGGCTGTCCGACTACTGC----------TCTAAGCTC----TGGTCA-GTATACCGGTAGCCTGTGACTCTTAT-GCTTG--------TT---A-G-------------AGTTGATA-CA-GGTT-GCAG-CTTT----A--ATGGTGTACAT-CG-ACTGGTA-CAGCTTTC-TAAAATGAACCCGAGATCAAGAAAGATTACCTGCCGAACTTAA-------------------------------------------------------------------------------------------------------------------------------------------------------------------------------------GCA-------------TATT--------------------------------ATTCAGCCGAGGAAAAGAAACTAA-------------------
>Rhabditella(JG9)
----------------ACGT--CTGGTTCAGGGTTTATTACGTACTTGCAAC--TAGCCTGT----TG-TTGCTTAGTCG----------------------------------------GAGAGCTAGACTCGCATCT-GCGAGACTACCTTTCCTAGC------ACA--------GAAC----GTATGC-A-------------------GCTTCA---------TTG-----------TC----------------GGTC------------------AGCC------------TCGGCTGTCCGACTACTGC----------TCTAAGCTC----TGGTCA-GTATACCGGTAGCCTGTGACTCTTAT-GCTTG--------TT---A-G-------------AGTTGATA-CA-GGTT-GCAG-CTTT----A--ATGGTGTACAT-CG-ACTGGTA-CAGCTTTC-TAAAATGAACCTGAGCTCAAGCGAGATTACCTGCCGAACTTAA-------------------------------------------------------------------------------------------------------------------------------------------------------------------------------------GCA-------------TATT--------------------------------ATTCAGCAGAGGAAAAGAAACTAA-------------------
>Rhabditella(JG10)
----------------ACGT--CTGGTTCAGGGTTTATTACGTACTTGCAAC--TAGCCTGT----TG-TTGCTTAGTCG----------------------------------------GCGAGCTAGACTCGCATCT-GCGAGACTACCTTTCCTAGC------ACA--------GAAC----GTATGC-A-------------------GCTTCA---------TTG-----------TC----------------GGTC------------------AGCC------------TCGGCTGTCCGACTACTGC----------TCTAAGCTC----TGGTCA-GTATACCGGTAGCCTGTGACTCTTAT-GCTTG--------TT---A-G-------------AGTTGATA-CA-GGTT-GCAG-CTTT----A--ATGGTGTACAT-CG-ACTGGTA-CAGCTTTC-TAAAATAAACCTGAGCTCAAGCGAGATTACCTGCCGAACTTAA-------------------------------------------------------------------------------------------------------------------------------------------------------------------------------------GCA-------------TATT--------------------------------ATTCAGCAGAGGAAAAGAAACTAA-------------------
>Oesophagostomum_radiatum(AJ006149.1)
-------------TACGTAA--ATACTACAGTGTGGC--------TTGTGACA-CTGTTTGTCGAACGATG---CTCATG---------CTC----------------------------AATGATCCT-----CGTTC---TAGGTCA--------GAA------CC---------CTAT-------TGC-A-------------------ACAG------GTATCTTA------------------------GAGG-AGTC--------------A-AATCCA------------TAAGAT------ATGCTGA----------TGTCGTGATCTCCTTGTCA-CTGTCAAAGCGT--------T-TAGC-GACTG-------------A-G-------------A-ACGTTT-T--GATG-GGG--CTTG----T--AT-------GA------CAATTGTGTGCATC----------------------------------------------------------------------------------------------------------------------------------------------------------------------------------------------------------------------------------CA-------------CGTC--------------------------ATTTGCAA-----------------------------------------
>Oesophagostomum_radiatum(KP150505.1)
-----------TTACTAA----ATACTACAGTGTGGC--------TTGTGACA-CTGTTTGTCGAACGATG---CTCATG---------CTC----------------------------AATGATCCT-----CGTTC---TAGGTCA--------GAA------CC---------CTAT-------TGC-A-------------------ACAG------GTATCTTA------------------------GAGG-AGTC--------------A-AATCCA------------TAAGAT------ATGCTGA----------TGTCGTGATCTCCTTGTCA-CTGTCAAAGCGT--------T-TAGC-GACTG-------------A-G-------------A-ACGTTT-T--GATG-GGG--CTTG----T--AT-------GA------CAATTGTGTGCATC----------------------------------------------------------------------------------------------------------------------------------------------------------------------------------------------------------------------------------CA-------------CGTC--------------------------ATTTGCAA-----------------------------------------
>Oesophagostomum_radiatum(KJ420893.1)
-----------------------TACTACAGTGTGGC--------TTGTGACA-CTGTTTGTCGAACGATG---CTCATG---------CTC----------------------------AATGATCCT-----CGTTC---TAGGTCA--------GAA------CC---------CTATTGCAACAGGT-A-------------------TCTTAG----AGGAGTCA-------------------------AATCCATA--------------AGATATGC------------TGA--TG-----TCG-TGA----------T----CTCC----TTGTCA-CTGTCAAAGCGT--------T-TAGC-GACTA-------------A-G-------------A-ACGTTT-T--GATG-GGG--CTTG----T--AT-------GA------CAATTGTGTGCATC----------------------------------------------------------------------------------------------------------------------------------------------------------------------------------------------------------------------------------CA-------------CGTC--------------------------ATTTGCAA-----------------------------------------
>Oesophagostomum_radiatum(KJ420894.1)
-----------------------TACTACAGTGTGGC--------TTGTGACA-CTGTTTGTCGAACGATG---CTCATG---------CTC----------------------------AATGATCCT-----CGTTC---TAGGTCA--------GAA------CC---------CTATTGCAACAGGT-A-------------------TCTTAG----AGGAGTCA-------------------------AATCCATA--------------AGATATGC------------TGA--TG-----TCG-TGA----------T----CTCC----TTGTCA-CTGTCAAAGCGT--------T-TAGC-GACTA-------------A-G-------------A-ACGTTT-T--GATG-GGG--CTTG----T--AT-------GA------CAATTGTGTGCATC----------------------------------------------------------------------------------------------------------------------------------------------------------------------------------------------------------------------------------CA-------------CGTC--------------------------ATTTGCAA-----------------------------------------
>Oesophagostomum_radiatum(KJ420895.1)
-----------------------TACTACAGTGTGGC--------TTGTGACA-CTGTTTGTCGAACGATG---CTCATG---------CTC----------------------------AATGATCCT-----CGTTC---TAGGTCA--------GAA------CC---------CTATTGCAACAGGT-A-------------------TCTTAG----AGGAGTCA-------------------------AATCCATA--------------AGATATGC------------TGA--TG-----TCG-TGA----------T----CTCC----TTGTCA-CTGTCAAAGCGT--------T-TAGC-GACTA-------------A-G-------------A-ACGTTT-T--GATG-GGG--CTTG----T--AT-------GA------CAATTGTGTGCATC----------------------------------------------------------------------------------------------------------------------------------------------------------------------------------------------------------------------------------CA-------------CGTC--------------------------ATTTGCAA-----------------------------------------
>Oesophagostomum_radiatum(KJ420896.1)
-----------------------TACTACAGTGTGGC--------TTGTGACA-CTGTTTGTCGAACGATG---CTCATG---------CTC----------------------------AATGATCCT-----CGTTC---TAGGTCA--------GAA------CC---------CTATTGCAACAGGT-A-------------------TCTTAG----AGGAGTCA-------------------------AATCCATA--------------AGATATGC------------TGA--TG-----TCG-TGA----------T----CTCC----TTGTCA-CTGTCAAAGCGT--------T-TAGC-GACTA-------------A-G-------------A-ACGTTT-T--GATG-GGG--CTTG----T--AT-------GA------CAATTGTGTGCATC----------------------------------------------------------------------------------------------------------------------------------------------------------------------------------------------------------------------------------CA-------------CGTC--------------------------ATTTGCAA-----------------------------------------
>Oesophagostomum_radiatum(KJ420897.1)
-----------------------TACTACAGTGTGGC--------TTGTGACA-CTGTTTGTCGAACGATG---CTCATG---------CTC----------------------------AATGATCCT-----CGTTC---TAGGTCA--------GAA------CC---------CTATTGCAACAGGT-A-------------------TCTTAG----AGGAGTCA-------------------------AATCCATA--------------AGATATGC------------TGA--TG-----TCG-TGA----------T----CTCC----TTGTCA-CTGTCAAAGCGT--------T-TAGC-GACTA-------------A-G-------------A-ACGTTT-T--GATG-GGG--CTTG----T--AT-------GA------CAATTGTGTGCATC----------------------------------------------------------------------------------------------------------------------------------------------------------------------------------------------------------------------------------CA-------------CGTC--------------------------ATTTGCAA-----------------------------------------
>Oesophagostomum_radiatum(KJ420898.1)
-----------------------TACTACAGTGTGGC--------TTGTGACA-CTGTTTGTCGAACGATG---CTCATG---------CTC----------------------------AATGATCCT-----CGTTC---TAGGTCA--------GAA------CC---------CTATTGCAACAGGT-A-------------------TCTTAG----AGGAGTCA-------------------------AATCCATA--------------AGATATGC------------TGA--TG-----TCG-TGA----------T----CTCC----TTGTCA-CTGTCAAAGCGT--------T-TAGC-GACTA-------------A-G-------------A-ACGTTT-T--GATG-GGG--CTTG----T--AT-------GA------CAATTGTGTGCATC----------------------------------------------------------------------------------------------------------------------------------------------------------------------------------------------------------------------------------CA-------------CGTC--------------------------ATTTGCAA-----------------------------------------
>Oesophagostomum_radiatum(KP150506.1)
-----------TTACTAA----ATACTACAGTGTGGC--------TTGTGACA-CTGTTTGTCGAACGATG---CTCATG---------CTC----------------------------AATGATCCT-----CGTTC---TAGGTCA--------GAA------CC---------CTAT-------TGC-A-------------------ACAG------GTATCTTA------------------------GAGG-AGTC--------------A-AATCCA------------TAAGAT------ATGCTGA----------TGTCGTGATCTCCTTGTCA-CTGTCAAAGCGT--------T-TAGC-GACTA-------------A-G-------------A-ACGTTT-T--GATG-GGG--CTTG----T--AT-------GA------CAATTGTGTGCATC----------------------------------------------------------------------------------------------------------------------------------------------------------------------------------------------------------------------------------CA-------------CGTC--------------------------ATTTGCAA-----------------------------------------
>Oesophagostomum_radiatum(KP150507.1)
-----------TTACTAA----ATACTACAGTGTGGC--------TTGTGACA-CTGTTTGTCGAACGATG---CTCATG---------CTC----------------------------AATGATCCT-----CGTTC---TAGGTCA--------GAA------CC---------CTAT-------TGC-A-------------------ACAG------GTATCTTA------------------------GAGG-AGTC--------------A-AATCCA------------TAAGAT------ATGCTGA----------TGTCGTGATCTCCTTGTCA-CTGTCAAAGCGT--------T-TAGC-GACTA-------------A-G-------------A-ACGTTT-T--GATG-GGG--CTTG----T--AT-------GA------CAATTGTGTGCATC----------------------------------------------------------------------------------------------------------------------------------------------------------------------------------------------------------------------------------CA-------------CGTC--------------------------ATTTGCAA-----------------------------------------
>Oesophagostomum_radiatum(KP150508.1)
-----------TTACTAA----ATACTACAGTGTGGC--------TTGTGACA-CTGTTTGTCGAACGATG---CTCATG---------CTC----------------------------AATGATCCT-----CGTTC---TAGGTCA--------GAA------CC---------CTAT-------TGC-A-------------------ACAG------GTATCTTA------------------------GAGG-AGTC--------------A-AATCCA------------TAAGAT------ATGCTGA----------TGTCGTGATCTCCTTGTCA-CTGTCAAAGCGT--------T-TAGC-GACTA-------------A-G-------------A-ACGTTT-T--GATG-GGG--CTTG----T--AT-------GA------CAATTGTGTGCATC----------------------------------------------------------------------------------------------------------------------------------------------------------------------------------------------------------------------------------CA-------------CGTC--------------------------ATTTGCAA-----------------------------------------
>Oesophagostomum_radiatum(KP150509.1)
-----------TTACTAA----ATACTACAGTGTGGC--------TTGTGACA-CTGTTTGTCGAACGATG---CTCATG---------CTC----------------------------AATGATCCT-----CGTTC---TAGGTCA--------GAA------CC---------CTAT-------TGC-A-------------------ACAG------GTATCTTA------------------------GAGG-AGTC--------------A-AATCCA------------TAAGAT------ATGCTGA----------TGTCGTGATCTCCTTGTCA-CTGTCAAAGCGT--------T-TAGC-GACTA-------------A-G-------------A-ACGTTT-T--GATG-GGG--CTTG----T--AT-------GA------CAATTGTGTGCATC----------------------------------------------------------------------------------------------------------------------------------------------------------------------------------------------------------------------------------CA-------------CGTC--------------------------ATTTGCAA-----------------------------------------
>Oesophagostomum_radiatum(KP150510.1)
-----------TTACTAA----ATACTACAGTGTGGC--------TTGTGACA-CTGTTTGTCGAACGATG---CTCATG---------CTC----------------------------AATGATCCT-----CGTTC---TAGGTCA--------GAA------CC---------CTAT-------TGC-A-------------------ACAG------GTATCTTA------------------------GAGG-AGTC--------------A-AATCCA------------TAAGAT------ATGCTGA----------TGTCGTGATCTCCTTGTCA-CTGTCAAAGCGT--------T-TAGC-GACTA-------------A-G-------------A-ACGTTT-T--GATG-GGG--CTTG----T--AT-------GA------CAATTGTGTGCATC----------------------------------------------------------------------------------------------------------------------------------------------------------------------------------------------------------------------------------CA-------------CGTC--------------------------ATTTGCAA-----------------------------------------
>Oesophagostomum_radiatum(KP150511.1)
-----------TTACTAA----ATACTACAGTGTGGC--------TTGTGACA-CTGTTTGTCGAACGATG---CTCATG---------CTC----------------------------AATGATCCT-----CGTTC---TAGGTCA--------GAA------CC---------CTAT-------TGC-A-------------------ACAG------GTATCTTA------------------------GAGG-AGTC--------------A-AATCCA------------TAAGAT------ATGCTGA----------TGTCGTGATCTCCTTGTCA-CTGTCAAAGCGT--------T-TAGC-GACTA-------------A-G-------------A-ACGTTT-T--GATG-GGG--CTTG----T--AT-------GA------CAATTGTGTGCATC----------------------------------------------------------------------------------------------------------------------------------------------------------------------------------------------------------------------------------CA-------------CGTC--------------------------ATTTGCAA-----------------------------------------
>Oesophagostomum_radiatum(KP150512.1)
-----------TTACTAA----ATACTACAGTGTGGC--------TTGTGACA-CTGTTTGTCGAACGATG---CTCATG---------CTC----------------------------AATGATCCT-----CGTTC---TAGGTCA--------GAA------CC---------CTAT-------TGC-A-------------------ACAG------GTATCTTA------------------------GAGG-AGTC--------------A-AATCCA------------TAAGAT------ATGCTGA----------TGTCGTGATCTCCTTGTCA-CTGTCAAAGCGT--------T-TAGC-GACTA-------------A-G-------------A-ACGTTT-T--GATG-GGG--CTTG----T--AT-------GA------CAATTGTGTGCATC----------------------------------------------------------------------------------------------------------------------------------------------------------------------------------------------------------------------------------CA-------------CGTC--------------------------ATTTGCAA-----------------------------------------
>Oesophagostomum_radiatum(KP150513.1)
-----------TTACTAA----ATACTACAGTGTGGC--------TTGTGACA-CTGTTTGTCGAACGATG---CTCATG---------CTC----------------------------AATGATCCT-----CGTTC---TAGGTCA--------GAA------CC---------CTAT-------TGC-A-------------------ACAG------GTATCTTA------------------------GAGG-AGTC--------------A-AATCCA------------TAAGAT------ATGCTGA----------TGTCGTGATCTCCTTGTCA-CTGTCAAAGCGT--------T-TAGC-GACTA-------------A-G-------------A-ACGTTT-T--GATG-GGG--CTTG----T--AT-------GA------CAATTGTGTGCATC----------------------------------------------------------------------------------------------------------------------------------------------------------------------------------------------------------------------------------CA-------------CGTC--------------------------ATTTGCAA-----------------------------------------
>Oesophagostomum_radiatum(KP150514.1)
-----------TTACTAA----ATACTACAGTGTGGC--------TTGTGACA-CTGTTTGTCGAACGATG---CTCATG---------CTC----------------------------AATGATCCT-----CGTTC---TAGGTCA--------GAA------CC---------CTAT-------TGC-A-------------------ACAG------GTATCTTA------------------------GAGG-AGTC--------------A-AATCCA------------TAAGAT------ATGCTGA----------TGTCGTGATCTCCTTGTCA-CTGTCAAAGCGT--------T-TAGC-GACTA-------------A-G-------------A-ACGTTT-T--GATG-GGG--CTTG----T--AT-------GA------CAATTGTGTGCATC----------------------------------------------------------------------------------------------------------------------------------------------------------------------------------------------------------------------------------CA-------------CGTC--------------------------ATTTGCAA-----------------------------------------
>Oesophagostomum_radiatum(KP150515.1)
-----------TTACTAA----ATACTACAGTGTGGC--------TTGTGACA-CTGTTTGTCGAACGATG---CTCATG---------CTC----------------------------AATGATCCT-----CGTTC---TAGGTCA--------GAA------CC---------CTAT-------TGC-A-------------------ACAG------GTATCTTA------------------------GAGG-AGTC--------------A-AATCCA------------TAAGAT------ATGCTGA----------TGTCGTGATCTCCTTGTCA-CTGTCAAAGCGT--------T-TAGC-GACTA-------------A-G-------------A-ACGTTT-T--GATG-GGG--CTTG----T--AT-------GA------CAATTGTGTGCATC----------------------------------------------------------------------------------------------------------------------------------------------------------------------------------------------------------------------------------CA-------------CGTC--------------------------ATTTGCAA-----------------------------------------
>Oesophagostomum_radiatum(KP150516.1)
-----------TTACTAA----ATACTACAGTGTGGC--------TTGTGACA-CTGTTTGTCGAACGATG---CTCATG---------CTC----------------------------AATGATCCT-----CGTTC---TAGGTCA--------GAA------CC---------CTAT-------TGC-A-------------------ACAG------GTATCTTA------------------------GAGG-AGTC--------------A-AATCCA------------TAAGAT------ATGCTGA----------TGTCGTGATCTCCTTGTCA-CTGTCAAAGCGT--------T-TAGC-GACTA-------------A-G-------------A-ACGTTT-T--GATG-GGG--CTTG----T--AT-------GA------CAATTGTGTGCATC----------------------------------------------------------------------------------------------------------------------------------------------------------------------------------------------------------------------------------CA-------------CGTC--------------------------ATTTGCAA-----------------------------------------
>Oesophagostomum_radiatum(KP150517.1)
-----------TTACTAA----ATACTACAGTGTGGC--------TTGTGACA-CTGTTTGTCGAACGATG---CTCATG---------CTC----------------------------AATGATCCT-----CGTTC---TAGGTCA--------GAA------CC---------CTAT-------TGC-A-------------------ACAG------GTATCTTA------------------------GAGG-AGTC--------------A-AATCCA------------TAAGAT------ATGCTGA----------TGTCGTGATCTCCTTGTCA-CTGTCAAAGCGT--------T-TAGC-GACTA-------------A-G-------------A-ACGTTT-T--GATG-GGG--CTTG----T--AT-------GA------CAATTGTGTGCATC----------------------------------------------------------------------------------------------------------------------------------------------------------------------------------------------------------------------------------CA-------------CGTC--------------------------ATTTGCAA-----------------------------------------
>Oesophagostomum_radiatum(KP150518.1)
-----------TTACTAA----ATACTACAGTGTGGC--------TTGTGACA-CTGTTTGTCGAACGATG---CTCATG---------CTC----------------------------AATGATCCT-----CGTTC---TAGGTCA--------GAA------CC---------CTAT-------TGC-A-------------------ACAG------GTATCTTA------------------------GAGG-AGTC--------------A-AATCCA------------TAAGAT------ATGCTGA----------TGTCGTGATCTCCTTGTCA-CTGTCAAAGCGT--------T-TAGC-GACTA-------------A-G-------------A-ACGTTT-T--GATG-GGG--CTTG----T--AT-------GA------CAATTGTGTGCATC----------------------------------------------------------------------------------------------------------------------------------------------------------------------------------------------------------------------------------CA-------------CGTC--------------------------ATTTGCAA-----------------------------------------
>Oesophagostomum_radiatum(KP150519.1)
-----------TTACTAA----ATACTACAGTGTGGC--------TTGTGACA-CTGTTTGTCGAACGATG---CTCATG---------CTC----------------------------AATGATCCT-----CGTTC---TAGGTCA--------GAA------CC---------CTAT-------TGC-A-------------------ACAG------GTATCTTA------------------------GAGG-AGTC--------------A-AATCCA------------TAAGAT------ATGCTGA----------TGTCGTGATCTCCTTGTCA-CTGTCAAAGCGT--------T-TAGC-GACTA-------------A-G-------------A-ACGTTT-T--GATG-GGG--CTTG----T--AT-------GA------CAATTGTGTGCATC----------------------------------------------------------------------------------------------------------------------------------------------------------------------------------------------------------------------------------CA-------------CGTC--------------------------ATTTGCAA-----------------------------------------
>Oesophagostomum_venulosum(Y10790.1)
-------------TATATGT--TTACTACAGTGTGGC------TTGTC-AACA-CTGTTTGTCGAACG--A---TGCTTG--CACGCGTGTG---------------T-------------GTGATCCT-----CGTTC---TAGATGA--------GAA------AT---------ATATTGCAACAGGT-ATTTTGGAGCAATCCAAAATACACGG----ATGTCGTG-----------TG-----------ACGTATGCATGC-----------A-TATATA------------TATATAT-----GTG-TGT----------A------GG----TTGTCA-CTGTCAAAGTGT--------T-CAGC-GAATA-------------A-G-------------A-ATGCTT----GACA-GGGCCTGTG------AAATGA----GA-CA-ACCGTAG-------TC-------------------------------------------------------------------------------------------------------------------------------------------------------------------------------------------------------------------------------------------GC---ATGTC--------------------------ATT----------------------------------------------
>Oesophagostomum_venulosum(HQ283349.1)
-------------TATATGT--TTACTACAGTGTGGC-------TTGT-AACA-CTGTTTGTCGAACG--A---TGCTTG----CACGTGCG---------------TGT---GTGTGTGTGTGATCCT-----CGTTC---TAGATGA--------GAA------AT---------ATATTGCAACAGGT-ATTTTGGAGCAATCCAAAATACACGG----ATG--TCA-----------TG-----------TGATGTAT---------------G-CATGCA------------TGTATTT-----GCG-TGT----------A------GG----TTGTCA-CTGTCAAAGTGT--------T-CAGC-GAATA-------------A-G-------------A-ATGCTT----GACG-GGGCCTGTG------AAATGA----GA-CA-A-CCATA-------GT---------------------------------------------------------------------------------------------------------------------------------------------------------------------------------------------------------------------------------------------CGCATGTC--------------------------ATT----------------------------------------------
>Oesophagostomum_venulosum(KC998757.1)
-------------TATATGT--TTACTACAGTGTGGC-------TTGT-AACA-CTGTTTGTCGAACG--A---TGCTTG----CACGTGCG---------------TGT---GTGTGTGTGTGATCCT-----CGTTC---TAGATGA--------GAA------AT---------ATATTGCAACAGGT-ATTTTGGAGCAATCCAAAATACACGG----ATG--TCA-----------TG-----------TGATGTAT---------------G-CATGCA------------TGTATTT-----GCG-TGT----------A------GG----TTGTCA-CTGTCAAGGTGT--------T-CAGC-GAATA-------------A-G-------------A-ATGCTT----GACG-GGGCCTGTG------AAATGA----GA-CA-ACCGTAG-------TC-------------------------------------------------------------------------------------------------------------------------------------------------------------------------------------------------------------------------------------------GC---ATGTC--------------------------ATT----------------------------------------------
>Oesophagostomum_venulosum(KJ420907.1)
-----------------------TACTACAGTGTGGC-------TTGT-AACA-CTGTTTGTCGAACG--A---TGCTTG----CACGTGCG---------------TGT---GTGTGTGTGTGATCCT-----CGTTC---TAGATGA--------GAA------AT---------ATATTGCAACAGGT-ATTTTGGAGCAATCCAAAATACACGG----ATG--TCA-----------TG-----------TGATGTAT---------------G-CATGCA------------TGTATTT-----GCG-TGT----------A------GG----TTGTCA-CTGTCAAAGTGT--------T-CAGC-GAATA-------------A-G-------------A-ATGCTT----GACG-GGG--CCTG--------TGAAATGAGA-CA-ACCGTAG-------TC-------------------------------------------------------------------------------------------------------------------------------------------------------------------------------------------------------------------------------------------GC---ATGTC--------------------------ATT----------------------------------------------
>Oesophagostomum_venulosum(KJ420908.1)
-----------------------TACTACAGTGTGGC-------TTGT-AACA-CTGTTTGTCGAACG--A---TGCTTG----CACGTGCG---------------TGT---GTGTGTGTGTGATCCT-----CGTTC---TAGATGA--------GAA------AT---------ATATTGCAACAGGT-ATTTTGGAGCAATCCAAAATACACGG----ATG--TCA-----------TG-----------TGATGTAT---------------G-CATGCA------------TGTATTT-----GCG-TGT----------A------GG----TTGTCA-CTGTCAAAGTGT--------T-CAGC-GAATA-------------A-G-------------A-ATGCTT----GACG-GGG--CCTG--------TGAAATGAGA-CA-ACCGTAG-------TC-------------------------------------------------------------------------------------------------------------------------------------------------------------------------------------------------------------------------------------------GC---ATGTC--------------------------ATT----------------------------------------------
>Oesophagostomum_venulosum(KJ420909.1)
-----------------------TACTACAGTGTGGC-------TTGT-AACA-CTGTTTGTCGAACG--A---TGCTTG----CACGTGCG---------------TGT---GTGTGTGTGTGATCCT-----CGTTC---TAGATGA--------GAA------AT---------ATATTGCAACAGGT-ATTTTGGAGCAATCCAAAATACACGG----ATG--TCA-----------TG-----------TGATGTAT---------------G-CATGCA------------TGTATTT-----GCG-TGT----------A------GG----TTGTCA-CTGTCAAAGTGT--------T-CAGC-GAATA-------------A-G-------------A-ATGCTT----GACG-GGG--CCTG--------TGAAATGAGA-CA-ACCGTAG-------TC-------------------------------------------------------------------------------------------------------------------------------------------------------------------------------------------------------------------------------------------GC---ATGTC--------------------------ATT----------------------------------------------
>Oesophagostomum_venulosum(KJ420910.1)
-----------------------TACTACAGTGTGGC-------TTGT-AACA-CTGTTTGTCGAACG--A---TGCTTG----CACGTGCG---------------TGT---GTGTGTGTGTGATCCT-----CGTTC---TAGATGA--------GAA------AT---------ATATTGCAACAGGT-ATTTTGGAGCAATCCAAAATACACGG----ATG--TCA-----------TG-----------TGATGTAT---------------G-CATGCA------------TGTATTT-----GCG-TGT----------A------GG----TTGTCA-CTGTCAAAGTGT--------T-CAGC-GAATA-------------A-G-------------A-ATGCTT----GACG-GGG--CCTG--------TGAAATGAGA-CA-ACCGTAG-------TC-------------------------------------------------------------------------------------------------------------------------------------------------------------------------------------------------------------------------------------------GC---ATGTC--------------------------ATT----------------------------------------------
>Oesophagostomum_venulosum(KJ420911.1)
-----------------------TACTACAGTGTGGC-------TTGT-AACA-CTGTTTGTCGAACG--A---TGCTTG----CACGTGCG---------------TGT---GTGTGTGTGTGATCCT-----CGTTC---TAGATGA--------GAA------AT---------ATATTGCAACAGGT-ATTTTGGAGCAATCCAAAATACACGG----ATG--TCA-----------TG-----------TGATGTAT---------------G-CATGCA------------TGTATTT-----GCG-TGT----------A------GG----TTGTCA-CTGTCAAAGTGT--------T-CAGC-GAATA-------------A-G-------------A-ATGCTT----GACG-GGG--CCTG--------TGAAATGAGA-CA-ACCGTAG-------TC-------------------------------------------------------------------------------------------------------------------------------------------------------------------------------------------------------------------------------------------GC---ATGTC--------------------------ATT----------------------------------------------
>Oesophagostomum_venulosum(KJ420912.1)
-----------------------TACTACAGTGTGGC-------TTGT-AACA-CTGTTTGTCGAACG--A---TGCTTG----CACGTGCG---------------TGT---GTGTGTGTGTGATCCT-----CGTTC---TAGATGA--------GAA------AT---------ATATTGCAACAGGT-ATTTTGGAGCAATCCAAAATACACGG----ATG--TCA-----------TG-----------TGATGTAT---------------G-CATGCA------------TGTATTT-----GCG-TGT----------A------GG----TTGTCA-CTGTCAAAGTGT--------T-CAGC-GAATA-------------A-G-------------A-ATGCTT----GACG-GGG--CCTG--------TGAAATGAGA-CA-ACCGTAG-------TC-------------------------------------------------------------------------------------------------------------------------------------------------------------------------------------------------------------------------------------------GC---ATGTC--------------------------ATT----------------------------------------------
>Oesophagostomum_venulosum(KJ420913.1)
-----------------------TACTACAGTGTGGC-------TTGT-AACA-CTGTTTGTCGAACG--A---TGCTTG----CACGTGCG---------------TGT---GTGTGTGTGTGATCCT-----CGTTC---TAGATGA--------GAA------AT---------ATATTGCAACAGGT-ATTTTGGAGCAATCCAAAATACACGG----ATG--TCA-----------TG-----------TGATGTAT---------------G-CATGCA------------TGTATTT-----GCG-TGT----------A------GG----TTGTCA-CTGTCAAAGTGT--------T-CAGC-GAATA-------------A-G-------------A-ATGCTT----GACG-GGG--CCTG--------TGAAATGAGA-CA-ACCGTAG-------TC-------------------------------------------------------------------------------------------------------------------------------------------------------------------------------------------------------------------------------------------GC---ATGTC--------------------------ATT----------------------------------------------
>Oesophagostomum_venulosum(KJ420914.1)
-----------------------TACTACAGTGTGGC-------TTGT-AACA-CTGTTTGTCGAACG--A---TGCTTG----CACGTGCG---------------TGT---GTGTGTGTGTGATCCT-----CGTTC---TAGATGA--------GAA------AT---------ATATTGCAACAGGT-ATTTTGGAGCAATCCAAAATACACGG----ATG--TCA-----------TG-----------TGATGTAT---------------G-CATGCA------------TGTATTT-----GCG-TGT----------A------GG----TTGTCA-CTGTCAAAGTGT--------T-CAGC-GAATA-------------A-G-------------A-ATGCTT----GACG-GGG--CCTG--------TGAAATGAGA-CA-ACCGTAG-------TC-------------------------------------------------------------------------------------------------------------------------------------------------------------------------------------------------------------------------------------------GC---ATGTC--------------------------ATT----------------------------------------------
>Oesophagostomum_venulosum(KJ420915.1)
-----------------------TACTACAGTGTGGC-------TTGT-AACA-CTGTTTGTCGAACG--A---TGCTTG----CACGTGCG---------------TGT---GTGTGTGTGTGATCCT-----CGTTC---TAGATGA--------GAA------AT---------ATATTGCAACAGGT-ATTTTGGAGCAATCCAAAATACACGG----ATG--TCA-----------TG-----------TGATGTAT---------------G-CATGCA------------TGTATTT-----GCG-TGT----------A------GG----TTGTCA-CTGTCAAAGTGT--------T-CAGC-GAATA-------------A-G-------------A-ATGCTT----GACG-GGG--CCTG--------TGAAATGAGA-CA-ACCGTAG-------TC-------------------------------------------------------------------------------------------------------------------------------------------------------------------------------------------------------------------------------------------GC---ATGTC--------------------------ATT----------------------------------------------
>Oesophagostomum_venulosum(KJ420916.1)
-----------------------TACTACAGTGTGGC-------TTGT-AACA-CTGTTTGTCGAACG--A---TGCTTG----CACGTGCG---------------TGT---GTGTGTGTGTGATCCT-----CGTTC---TAGATGA--------GAA------AT---------ATATTGCAACAGGT-ATTTTGGAGCAATCCAAAATACACGG----ATG--TCA-----------TG-----------TGATGTAT---------------G-CATGCA------------TGTATTT-----GCG-TGT----------A------GG----TTGTCA-CTGTCAAAGTGT--------T-CAGC-GAATA-------------A-G-------------A-ATGCTT----GACG-GGG--CCTG--------TGAAATGAGA-CA-ACCGTAG-------TC-------------------------------------------------------------------------------------------------------------------------------------------------------------------------------------------------------------------------------------------GC---ATGTC--------------------------ATT----------------------------------------------
>Oesophagostomum_venulosum(KC998755.1)
-------------TATATGT--TTACTACAGTGTGGC-------TTGT-AACA-CTGTTTGTCGAACG--A---TGCTTGCACGTGCGTGTG---------------TGTGTG-------TGTGATCCT-----CGTTC---TAGATGA--------GAA------AT---------ATATTGCAACAGGT-ATTTTGGAGCAATCCAAAATACACGG----ATG--TCA-----------TG-----------TGAT-------------------G-TATGCA------------TGCA-TG------TATTTG---------------CGTGTAGGTTGTCA-CTGTCAAAGTGT--------T-CAGC-GAATA-------------A-G-------------A-ATGCTT----GACG-GGGCCTGTG----AAATG-------AGACA-ACCGTAG-------TC------------------------------------------------------------------------------------------------------------------------------------------------------------------------------------------------------------------------------------------GCA----TGTC--------------------------ATT----------------------------------------------
>Oesophagostomum_venulosum(KC998756.1)
-------------TATATGT--TTACTACAGTGTGGC-------TTGT-AACA-CTGTTTGTCGAACG--A---TGCTTG-CACGTGCGTGT---------------GTG----------TGTGATCCT-----CGTTC---TAGATGA--------GAA------AT---------ATATTGCAACAGGT-ATTTTGGAGCAATCCAAAATACACGG----ATG--TCA-----------TG-----------TGAT-------------------G-TATGCA------------TGCA-TG------TATTTG---------------CGTGTAGGTTGTCA-CTGTCAAAGTGT--------T-CAGC-GAATA-------------A-G-------------A-ATGCTT----GACG-GGGCCTGTG----AAATG-------AGACA-ACCGTAG-------TC------------------------------------------------------------------------------------------------------------------------------------------------------------------------------------------------------------------------------------------GCA----TGTC--------------------------ATT----------------------------------------------
>Chabertia_erschowi(KF913448.1)
---------------TATAA--TTACTACAGTGTGGC--------TTGTGACA-CTGTTTGTCGTACG--A---CGCTTG-----CACACAC-ACACACATACGTGGT-------------GCGATCCT-----CGTAC---TAGATGA---------GA------AT-------TCAAAT-------TGC-A-------------------ACAG------GTACCTTG------------------------GAGC-AATCC-------------AAGGTGCA------------CGGA-TG-----ACG-TGA-----------CCACCTCG----TTGTCA-CTGTCAAAGCGT--------T-CAGC-GACTAGGAATGCTTTGGCG-G-------------GGCCAGTTTGATGACA----A-CTTT----------------GG-CG-G-------------TT----------------------------------------------------------------------------------------------------------------------------------------------------------------------------------------------------------------------------------------------TCATGTC--------------------------ATTGCAATG----------------------------------------
>Chabertia_erschowi(KF913455.1)
---------------TATAA--TTACTACAGTGTGGC--------TTGTGACA-CTGTTTGTCGTACG--A---CGCTTG-----CACACAC-ACACACATACGTGGT-------------GCGATCCT-----CGTAC---TAGATGA---------GA------AT-------TCAAAT-------TGC-A-------------------ACAG------GTACCTTG------------------------GAGC-AATCC-------------AAGGTGCA------------CGGA-TG-----ACG-TGA-----------CCACCTCG----TTGTCA-CTGTCAAAGCGT--------T-CAGC-GACTAGGAATGCTTTGGCG-G-------------GGCCAGTTTGATGACA----A-CTTT----------------GG-CG-G-------------TT----------------------------------------------------------------------------------------------------------------------------------------------------------------------------------------------------------------------------------------------TCATGTC--------------------------ATTGCAATG----------------------------------------
>Chabertia_erschowi(KF913449.1)
---------------TATAA--TTACTACAGTGTGGC--------TTGTGACA-CTGTTTGTCGTACG--A---CGCTTG-----CACACAC-ACACACATACGTGGT-------------GCGATCCT-----CGTAC---TAGATGA---------GA------AT-------TCAAAT-------TGC-A-------------------ACAG------GTACCTTG------------------------GAGC-AATCC-------------AAGGTGCA------------CGGA-TG-----ACG-TGA-----------CCACCTCG----TTGTCA-CTGTCAAAGCGT--------T-CAGC-GACTAGGAATGCTTTGGCG-G-------------GGCCAGTTTGATGACA----A-CTTT----------------GG-CG-G-------------TT----------------------------------------------------------------------------------------------------------------------------------------------------------------------------------------------------------------------------------------------TCATGTC--------------------------ATTGCAATG----------------------------------------
>Chabertia_erschowi(KF913456.1)
---------------TATAA--TTACTACAGTGTGGC--------TTGTGACA-CTGTTTGTCGTACG--A---CGCTTG-CACACACACAC-ACACACATACGTGGT-------------GCGATCCT-----CGTAC---TAGATGA---------GA------AT-------TCAAAT-------TGC-A-------------------ACAG------GTACCTTG------------------------GAGC-AATCC-------------AAGGTGCA------------CGGA-TG-----ACG-TGA-----------CCACCTCG----TTGTCA-CTGTCAAAGCGT--------T-CAGC-GACTAGGAATGCTTTGGCG-G-------------GGCCAGTTTGATGACA----A-CTTT----------------GG-CGGC-------------TT----------------------------------------------------------------------------------------------------------------------------------------------------------------------------------------------------------------------------------------------CA-TGTC--------------------------ATTGCAATG----------------------------------------
>Chabertia_erschowi(KF913450.1)
---------------TATAA--TTACTACAGTGTGGC--------TTGTGACA-CTGTTTGTCGTACG--A---CGCTTG------CAC-AC-ACACACATACGTGGT-------------GCGATCCT-----CGTAC---TAGATGA--------GAA------TTT--------AAAT-------TGC-A-------------------ACAG------GTACCTTG------------------------GA---------------------G-CAATCCAAGGTGCA----CGGA-TG-----ACG-TGA----------CCACC-TCG----TTGTCA-CTGTCAAAGCGT--------T-CAGC-GACTA-------------G-G-------------A-ATGCTT-TG-GCGGGGCCAGTTTG-------AT-------GA-CA-A-CTTTG--GCGGTTT----------------------------------------------------------------------------------------------------------------------------------------------------------------------------------------------------------------------------------CA-------------TGTC--------------------------ATTGCAATG----------------------------------------
>Chabertia_erschowi(KF913451.1)
---------------TATAA--TTACTACAGTGTGGC--------TTGTGACA-CTGTTTGTCGTACG--A---CGCTTG------CAC-AC-ACACACATACGTGGT-------------GCGATCCT-----CGTAC---TAGATGA--------GAA------TTT--------GAAT-------TGC-A-------------------ACAG------GTACCTTG------------------------GAGC-AATCCA------------A-GGTGCA------------CGGA-TG-----ACG-TGA----------CCACC-TCG----TTGTCA-CTGTCAAAGCGT--------T-CAGC-GACTA-------------G-G-------------A-ATGCTT-TG-GCGGGGCCAGTTTG-------AT-------GA-CA-A-CTTTG--GCGGTTT----------------------------------------------------------------------------------------------------------------------------------------------------------------------------------------------------------------------------------CA-------------TGTC--------------------------ATTGCAATG----------------------------------------
>Chabertia_erschowi(KF913452.1)
---------------TATAA--TTACTACAGTGTGGC--------TTGTGACA-CTGTTTGTCGTACG--A---CGCTTG------CAC-AC-ACACACATACGTGGT-------------GCGATCCT-----CGTAC---TAGATGA--------GAA------TTT--------GAAT-------TGC-A-------------------ACAG------GTACCTTG------------------------GAGC-AATCCA------------A-GGTGCA------------CGGA-TG-----ACG-TGA----------CCACC-TCG----TTGTCA-CTGTCAAAGCGT--------T-CAGC-GACTA-------------G-G-------------A-ATGCTT-TG-GCGGGGCCAGTTTG-------AT-------GA-CA-A-CTTTG--GCGGTTT----------------------------------------------------------------------------------------------------------------------------------------------------------------------------------------------------------------------------------CA-------------TGTC--------------------------ATTGCAATG----------------------------------------
>Chabertia_erschowi(KF913453.1)
---------------TATAA--TTACTACAGTGTGGC--------TTGTGACA-CTGTTTGTCGTACG--A---CGCTTG------CAC-AC-ACACACATACGTGGT-------------GCGATCCT-----CGTAC---TAGATGA--------GAA------TTT--------GAAT-------TGC-A-------------------ACAG------GTACCTTG------------------------GAGC-AATCCA------------A-GGTGCA------------CGGA-TG-----ACG-TGA----------CCACC-TCG----TTGTCA-CTGTCAAAGCGT--------T-CAGC-GACTA-------------G-G-------------A-ATGCTT-TG-GCGGGGCCAGTTTG-------AT-------GA-CA-A-CTTTG--GCGGTTT----------------------------------------------------------------------------------------------------------------------------------------------------------------------------------------------------------------------------------CA-------------TGTC--------------------------ATTGCAATG----------------------------------------
>Chabertia_erschowi(KF913454.1)
---------------TATAA--TTACTACAGTGTGGC--------TTGTGACA-CTGTTTGCCGTACG--A---CGCTTG-------CACAC-ACACACATACGTGGT-------------GCGATCCT-----CGTAC---TAGATGA---------GA------AT-------TTGAAT-------TGC-A-------------------ACAG------GTACCTTG------------------------GAGC-AATCC-------------AAGGTGCA------------CGGA-TG-----ACG-TGA-----------CCACCTCG----TTGTCA-CTGTCAAAGCGT--------T-CAGC-GACTAGGAATGCTTTGGCG-G-------------GGCCAGTTTGATGACA----A-CTTT----------------GG-CG-G-------------TT----------------------------------------------------------------------------------------------------------------------------------------------------------------------------------------------------------------------------------------------TCATGTC--------------------------ATTGCAATG----------------------------------------
>Chabertia_ovina(AY439021.1)
-------------TATATAG--TTACTACAGTGTGGC--------TTGTGACA-CTGTTTGTCGTACG--A---CGCTTGCACACAAAAATT-TCACATGTG--------------------TGATCCT-----CGTAC---TAGATAA--------GAA------AT---------ATAT-------TGC-A-------------------ACAG------GTACCTTG------------G----------------------------------AGCAATCCAAGG--------TGCA-CGGATGTGTGATGA----------C----CTCG----TTGTCA-CCGTGAAAGCGT--------T-CAGC-GACTAAGAATGCTTTGGCGGG-------------GCTTGTTT----GACA-ACGG-TGTA----C-----------GG------------------TT----------------------------------------------------------------------------------------------------------------------------------------------------------------------------------------------------------------------------------CA-------------TGTC--------------------------ATTTGCAAT----------------------------------------
>Chabertia_ovina(KC998758.1)
-------------TATATAG--TTACTACAGTGTGGC--------TTGTGACA-CTGTTTGTCGTACG--A---CGCTTG-----------------------CACATAAACTACACATGTGTGATCCT-----CGTAC---TAGATAA--------GAA------AT---------ATAT-------TGC-A-------------------ACAG------GTACCTTG------------------------GAGC-AATCCA------------A-GGTGCA------------CGGATGT-----GTGATGA----------C--CT--CG----TTGTCA-CCGTGAAAGCGT--------T-CAGC-GACTA-------------A-G-------------A-ATGCTT-TG----GCGGGG-CTTG--TTT-----------GA-CA-A-C--TG--TACGGTT----------------------------------------------------------------------------------------------------------------------------------------------------------------------------------------------------------------------------------CA-------------TGTC--------------------------ATTTGCAAT----------------------------------------
>Chabertia_ovina(KC998760.1)
-------------TATATAG--TTACTACAGTGTGGC--------TTGTGACA-CTGTTTGTCGTACG--A---CGCTTG-----------------------CACATAAACTACACATGTGTGATCCT-----CGTAC---TAGATAA--------GAA------AT---------ATAT-------TGC-A-------------------ACAG------GTACCTTG------------G----------------------------------AGCAATCCAAGG--------TGCA-CGGATGTGTGATGA----------C----CTCG----TTGTCA-CCGTGAAAGCGT--------T-CAGC-GACTA-------------A-G-------------A-ATGCTT-T--GGCG-GGG--CTTG----T--TT-------GA-CA-A-CGGTG--TACGGTT----------------------------------------------------------------------------------------------------------------------------------------------------------------------------------------------------------------------------------CA-------------TGTC--------------------------ATTTGCAAT----------------------------------------
>Chabertia_ovina(KF913466.1)
-------------TATATAG--TTACTACAGTGTGGC--------TTGTGACA-CTGTTTGTCGTACG--A---CGCTTG-----------------------CACATAAACTACACATGTGTGATCCT-----CGTAC---TAGATAA--------GAA------AT---------ATAT-------TGC-A-------------------ACAG------GTACCTTG------------G----------------------------------AGCAATCCAAGG--------TGCACGG-----ATG-TGA-----------TGACCTCG----TTGTCA-CCGTGAAAGCGT--------T-CAGC-GACTA-------------A-G-------------A-ATGCTT-T--GGCG-GGG--CTTG----T--TT-------GA-CA-A-CGGTG--TACGGTT----------------------------------------------------------------------------------------------------------------------------------------------------------------------------------------------------------------------------------CA-------------TGTC--------------------------ATTTGCAAT----------------------------------------
>Chabertia_ovina(Y10789.1)
-----------TATATAG----TTACTACAGTGTGGC-------TTGT-GACA-CTGTTTGTCGTACG--A---CGCTTG------CACAT---AAATACTTCACATG------------TGTGATCCT-----CGYAC---TAGATAA--------GAA------AT---------ATAT-------TGC-A-------------------ACAG------GTACCTTG-----GAGCAATC-----------CAAGGTGCA----------------CGGATG------------TGTGATG-----ACC-TC-------------------G----TTGTCA-CCGTGAAAGCGT--------T-CAGC-GACTA-------------A-G-------------A-ATGCTT-T--GGCG-GGG--CTTG----T--TT-------GA-CA-A-CGGTG-TACGGTT-----------------------------------------------------------------------------------------------------------------------------------------------------------------------------------------------------------------------------------CA-------------TGTC--------------------------ATTTGCAA-----------------------------------------
>Chabertia_ovina(JF680981.1)
-------------TATATAG--TTACTACAGTGTGGC--------TTGTGACA-CTGTTTGTCGTACG--A---CGCTTG--------CACA-TAAATACTTCACATG------------TGTGATCCT-----CGTAC---TAGATAA--------GAA------AT---------ATAT-------TGC-A-------------------ACAG------GTACCTTG------------G----------------------------------AGCAATCCAAGG--------TGCA-CGGATGTGTGATGA----------C----CTCG----TTGTCA-CCGTGAAAGCGT--------T-CAGC-GACTA-------------A-G-------------AATGCTCT----GGCG-GGG--CTTG----T--TT-------GA-CA-A-CGGTG--TACGGTT----------------------------------------------------------------------------------------------------------------------------------------------------------------------------------------------------------------------------------CA-------------TGTC--------------------------ATTTGCAAT----------------------------------------
>Chabertia_ovina(KF913468.1)
-----------TATATAG----TTACTACAGTGTGGC-------TTGT-GACA-CTGTTTGTCGTACG--A---CGCTTG------CACAT---AAATACTTCACATG------------TGTGATCCT-----CGTAC---TAGATAA--------GAA------AT---------ATAT-------TGC-A-------------------ACAG------GTACCTTG-----GAGCAATC-----------CAAGGTGCACGG-----------A-TGTGTGA-----------TGACCTC------------------------------G----TTGTCA-CCGTGAAAGCGT--------T-CAGC-GACTA-------------A-G-------------A-ATGCTT-T--GGCG-GGG--CTTG----T--TT-------GA-CA-A-C--TG-TACGGTT-----------------------------------------------------------------------------------------------------------------------------------------------------------------------------------------------------------------------------------CA-------------TGTC--------------------------ATTTGCAAT----------------------------------------
>Chabertia_ovina(KF913469.1)
-----------TATATAG----TTACTACAGTGTGGC-------TTGT-GACA-CTGTTTGTCGTACG--A---CGCTTG------CACAT---AAATACTTCACATG------------TGTGATCCT-----CGTAC---TAGATAA--------GAA------AT---------ATAT-------TGC-A-------------------ACAG------GTACCTTG-----GAGCAATC-----------CAAGGTGCACGG-----------A-TGTGTGA-----------TGACCTC------------------------------G----TTGTCA-CCGTGAAAGCGT--------T-CAGC-GACTA-------------A-G-------------A-ATGCTT-T--GGCG-GGG--CTTG----T--TT-------GA-CA-A-C--TG-TACGGTT-----------------------------------------------------------------------------------------------------------------------------------------------------------------------------------------------------------------------------------CA-------------TGTC--------------------------ATTTGCAAT----------------------------------------
>Chabertia_ovina(KC998759.1)
-------------TATATAG--TTACTACAGTGTGGC--------TTGTGACA-CTGTTTGTCGTACG--A---CGCTTG--------CACA-TAAATACTTCACATG------------TGTGATCCT-----CGTAC---TAGATAA--------GAA------AT---------ATAT-------TGC-A-------------------ACAG------GTACCTTG------------G----------------------------------AGCAATCCAAGG--------TGCACGG-----ATG-TGA-----------TGACCTCG----TTGTCA-CCGTGAAAGCGT--------T-CAGC-GACTA-------------A-G-------------A-ATGCTT-T--GGCG-GGG--CTTG----T--TT-------GA-CA-A-CGGTG--TACGGTT----------------------------------------------------------------------------------------------------------------------------------------------------------------------------------------------------------------------------------CA-------------TGTC--------------------------ATTTGCAAT----------------------------------------
>Chabertia_ovina(KC998761.1)
-------------TATATAG--TTACTACAGTGTGGC--------TTGTGACA-CTGTTTGTCGTACG--A---CGCTTG--------CACA-TAAATACTTCACATG------------TGTGATCCT-----CGTAC---TAGATAA--------GAA------AT---------ATAT-------TGC-A-------------------ACAG------GTACCTTG------------G----------------------------------AGCAATCCAAGG--------TGCA-CGGATGTGTGATGA----------C----CTCG----TTGTCA-CCGTGAAAGCGT--------T-CAGC-GACTA-------------A-G-------------A-ATGCTT-T--GGCG-GGG--CTTG----T--TT-------GA-CA-A-CGGTG--TACGGTT----------------------------------------------------------------------------------------------------------------------------------------------------------------------------------------------------------------------------------CA-------------TGTC--------------------------ATTTGCAAT----------------------------------------
>Chabertia_ovina(KF913467.1)
-------------TATATAG--TTACTACAGTGTGGC--------TTGTGACA-CTGTTTGTCGTACG--A---CGCTTG--------CACA-TAAATACTTCACATG------------TGTGATCCT-----CGTAC---TAGATAA--------GAA------AT---------ATAT-------TGC-A-------------------ACAG------GTACCTTG------------G----------------------------------AGCAATCCAAGG--------TGCA-CGGATGTGTGATGA----------C----CTCG----TTGTCA-CCGTGAAAGCGT--------T-CAGC-GACTA-------------A-G-------------A-ATGCTT-T--GGCG-GGG--CTTG----T--TT-------GA-CA-A-CGGTG--TACGGTT----------------------------------------------------------------------------------------------------------------------------------------------------------------------------------------------------------------------------------CA-------------TGTC--------------------------ATTTGCAAT----------------------------------------
>Chabertia_ovina(KF913470.1)
-------------TATATAG--TTACTACAGTGTGGC--------TTGTGACA-CTGTTTGTCGTACG--A---CGCTTG--------CACA-TAAATACTTCACATG------------TGTGATCCT-----CGTAC---TAGATAA--------GAA------AT---------ATAT-------TGC-A-------------------ACAG------GTACCTTG------------G----------------------------------AGCAATCCAAGG--------TGCA-CGGATGTGTGATGA----------C----CTCG----TTGTCA-CCGTGAAAGCGT--------T-CAGC-GACTA-------------A-G-------------A-ATGCTT-T--GGCG-GGG--CTTG----T--TT-------GA-CA-A-CGGTG--TACGGTT----------------------------------------------------------------------------------------------------------------------------------------------------------------------------------------------------------------------------------CA-------------TGTC--------------------------ATTTGCAAT----------------------------------------
>Chabertia_ovina(KF913471.1)
-------------TATATAG--TTACTACAGTGTGGC--------TTGTGACA-CTGTTTGTCGTACG--A---CGCTTG--------CACA-TAAATACTTCACATG------------TGTGATCCT-----CGTAC---TAGATAA--------GAA------AT---------ATAT-------TGC-A-------------------ACAG------GTACCTTG------------G----------------------------------AGCAATCCAAGG--------TGCA-CGGATGTGTGATGA----------C----CTCG----TTGTCA-CCGTGAAAGCGT--------T-CAGC-GACTA-------------A-G-------------A-ATGCTT-T--GGCG-GGG--CTTG----T--TT-------GA-CA-A-CGGTG--TACGGTT----------------------------------------------------------------------------------------------------------------------------------------------------------------------------------------------------------------------------------CA-------------TGTC--------------------------ATTTGCAAT----------------------------------------
>Chabertia_ovina(KJ420887.1)
-----------------------TACTACAGTGTGGC--------TTGTGACA-CTGTTTGTCGTACG--A---CGCTTG--------CACA-TAAATACTTCACATG------------TGTGATCCT-----CGTAC---TAGATAA--------GAA------AT---------ATAT-------TGC-A-------------------ACAG------GTACCTTG------------G----------------------------------AGCAATCCAAGG--------TGCA-CGGATGTGTGATGA----------C----CTCG----TTGTCA-CCGTGAAAGCGT--------T-CAGC-GACTA-------------A-G-------------A-ATGCTT-T--GGCG-GGG--CTTG----T--TT-------GA-CA-A-CGGTG--TACGGTT----------------------------------------------------------------------------------------------------------------------------------------------------------------------------------------------------------------------------------CA-------------TGTC--------------------------ATTTGCAA-----------------------------------------
>Chabertia_ovina(KJ420888.1)
-----------------------TACTACAGTGTGGC--------TTGTGACA-CTGTTTGTCGTACG--A---CGCTTG--------CACA-TAAATACTTCACATG------------TGTGATCCT-----CGTAC---TAGATAA--------GAA------AT---------ATAT-------TGC-A-------------------ACAG------GTACCTTG------------G----------------------------------AGCAATCCAAGG--------TGCA-CGGATGTGTGATGA----------C----CTCG----TTGTCA-CCGTGAAAGCGT--------T-CAGC-GACTA-------------A-G-------------A-ATGCTT-T--GGCG-GGG--CTTG----T--TT-------GA-CA-A-CGGTG--TACGGTT----------------------------------------------------------------------------------------------------------------------------------------------------------------------------------------------------------------------------------CA-------------TGTC--------------------------ATTTGCAA-----------------------------------------
>Chabertia_ovina(KJ420889.1)
-----------------------TACTACAGTGTGGC--------TTGTGACA-CTGTTTGTCGTACG--A---CGCTTG--------CACA-TAAATACTTCACATG------------TGTGATCCT-----CGTAC---TAGATAA--------GAA------AT---------ATAT-------TGC-A-------------------ACAG------GTACCTTG------------G----------------------------------AGCAATCCAAGG--------TGCA-CGGATGTGTGATGA----------C----CTCG----TTGTCA-CCGTGAAAGCGT--------T-CAGC-GACTA-------------A-G-------------A-ATGCTT-T--GGCG-GGG--CTTG----T--TT-------GA-CA-A-CGGTG--TACGGTT----------------------------------------------------------------------------------------------------------------------------------------------------------------------------------------------------------------------------------CA-------------TGTC--------------------------ATTTGCAA-----------------------------------------
>Chabertia_ovina(KJ420890.1)
-----------------------TACTACAGTGTGGC--------TTGTGACA-CTGTTTGTCGTACG--A---CGCTTG--------CACA-TAAATACTTCACATG------------TGTGATCCT-----CGTAC---TAGATAA--------GAA------AT---------ATAT-------TGC-A-------------------ACAG------GTACCTTG------------G----------------------------------AGCAATCCAAGG--------TGCA-CGGATGTGTGATGA----------C----CTCG----TTGTCA-CCGTGAAAGCGT--------T-CAGC-GACTA-------------A-G-------------A-ATGCTT-T--GGCG-GGG--CTTG----T--TT-------GA-CA-A-CGGTG--TACGGTT----------------------------------------------------------------------------------------------------------------------------------------------------------------------------------------------------------------------------------CA-------------TGTC--------------------------ATTTGCAA-----------------------------------------
>Chabertia_ovina(KJ420891.1)
-----------------------TACTACAGTGTGGC--------TTGTGACA-CTGTTTGTCGTACG--A---CGCTTG--------CACA-TAAATACTTCACATG------------TGTGATCCT-----CGTAC---TAGATAA--------GAA------AT---------ATAT-------TGC-A-------------------ACAG------GTACCTTG------------G----------------------------------AGCAATCCAAGG--------TGCA-CGGATGTGTGATGA----------C----CTCG----TTGTCA-CCGTGAAAGCGT--------T-CAGC-GACTA-------------A-G-------------A-ATGCTT-T--GGCG-GGG--CTTG----T--TT-------GA-CA-A-CGGTG--TACGGTT----------------------------------------------------------------------------------------------------------------------------------------------------------------------------------------------------------------------------------CA-------------TGTC--------------------------ATTTGCAA-----------------------------------------
>Chabertia_ovina(KJ420892.1)
-----------------------TACTACAGTGTGGC--------TTGTGACA-CTGTTTGTCGTACG--A---CGCTTG--------CACA-TAAATACTTCACATG------------TGTGATCCT-----CGTAC---TAGATAA--------GAA------AT---------ATAT-------TGC-A-------------------ACAG------GTACCTTG------------G----------------------------------AGCAATCCAAGG--------TGCA-CGGATGTGTGATGA----------C----CTCG----TTGTCA-CCGTGAAAGCGT--------T-CAGC-GACTA-------------A-G-------------A-ATGCTT-T--GGCG-GGG--CTTG----T--TT-------GA-CA-A-CGGTG--TACGGTT----------------------------------------------------------------------------------------------------------------------------------------------------------------------------------------------------------------------------------CA-------------TGTC--------------------------ATTTGCAA-----------------------------------------
>Oesophagostomum_columbianum(JX188471.1)
--------------ATATAA--ATACTACAGTGTGGC--------TTGTGACA-CTGTTTGTCGAACG--A---TGCTTG------------------CATTTAA---------------TGTGATCCT-----CGTTC---TAGATGA--------GAA------AT---------ACAT-------TGC-A-------------------ACAT-GCACTATGGATCA------------------------ATCC-------------------ATGGTGCA------------CGGA-TG-----TCG-TGA----------C----CTCG----TTGTCA-CTGTCAAAGCGT--------T-TAGC-GACTA-------------A-G-------------A-ATGCTT-T--GGCG-GGG--CCTG----T--AT-------GA-CA-ACTGTGG-------TT----------------------------------------------------------------------------------------------------------------------------------------------------------------------------------------------------------------------------------------------CCATGTC--------------------------ATTTGCAA-----------------------------------------
>Oesophagostomum_columbianum(AJ006150.1)
---------------TATAA--ATACTACAGTGTGGC--------TTGTGACA-CTGTTTGTCGAACG--A---TGCTTG------------------CATTTAA---------------TGTGATCCT-----CGTTC---TAGATGA--------GAA------GT---------ACAT-------TGC-A-------------------ACAT-GCACTATGGATCA------------------------ATCC-------------------ATGGTGCA------------CGGA-TG-----TCG-TGA----------C----CTCG----TTGTCA-CTGTCAAAGCGT--------T-TAGC-GACTA-------------A-G-------------A-ATGCTT-TG------CGGGGCCTG----T--AT-------GA-CA-ACTGTGG-------TT----------------------------------------------------------------------------------------------------------------------------------------------------------------------------------------------------------------------------------------------CCATGTC--------------------------ATTTCAA------------------------------------------
>Oesophagostomum_columbianum(JX188470.1)
--------------ATATAA--ATACTACAGTGTGGC--------TTGTGACA-CTGTTTGTCGAACG--A---TGCTTG------------------CATTTAA---------------TGTGATCCT-----CGTTC---TAGATGA--------GAA------GT---------ACAT-------TGC-A-------------------ACAT-GCACTATGGATCA------------------------ATCC-------------------ATGGTGCA------------CGGA-TG-----TCG-TGA----------C----CTCG----TTGTCA-CTGTCAAAGCGT--------T-TAGC-GACTA-------------A-G-------------A-ATGCTT-T--GGCG-GGG--CCTG----T--AT-------GA-CA-ACTGTGG-------TT----------------------------------------------------------------------------------------------------------------------------------------------------------------------------------------------------------------------------------------------CCATGTC--------------------------ATTTGCAA-----------------------------------------
>Oesophagostomum_columbianum(JX188472.1)
--------------ATATAA--ATACTACAGTGTGGC--------TTGTGACA-CTGTTTGTCGAACG--A---TGCTTG------------------CATTTAA---------------TGTGATCCT-----CGTTC---TAGATGA--------GAA------GT---------ACAT-------TGC-A-------------------ACAT-GCACTATGGATCA------------------------ATCC-------------------ATGGTGCA------------CGGA-TG-----TCG-TGA----------C----CTCG----TTGTCA-CTGTCAAAGCGT--------T-TAGC-GACTA-------------A-G-------------A-ATGCTT-T--GGCG-GGG--CCTG----T--AT-------GA-CA-ACTGTGG-------TT----------------------------------------------------------------------------------------------------------------------------------------------------------------------------------------------------------------------------------------------CCATGTC--------------------------ATTTGCAA-----------------------------------------
>Oesophagostomum_columbianum(JX188473.1)
--------------ATATAA--ATACTACAGTGTGGC--------TTGTGACA-CTGTTTGTCGAACG--A---TGCTTG------------------CATTTAA---------------TGTGATCCT-----CGTTC---TAGATGA--------GAA------GT---------ACAT-------TGC-A-------------------ACAT-GCACTATGGATCA------------------------ATCC-------------------ATGGTGCA------------CGGA-TG-----TCG-TGA----------C----CTCG----TTGTCA-CTGTCAAAGCGT--------T-TAGC-GACTA-------------A-G-------------A-ATGCTT-T--GGCG-GGG--CCTG----T--AT-------GA-CA-ACTGTGG-------TT----------------------------------------------------------------------------------------------------------------------------------------------------------------------------------------------------------------------------------------------CCATGTC--------------------------ATTTGCAA-----------------------------------------
>Oesophagostomum_columbianum(JX188474.1)
--------------ATATAA--ATACTACAGTGTGGC--------TTGTGACA-CTGTTTGTCGAACG--A---TGCTTG------------------CATTTAA---------------TGTGATCCT-----CGTTC---TAGATGA--------GAA------GT---------ACAT-------TGC-A-------------------ACAT-GCACTATGGATCA------------------------ATCC-------------------ATGGTGCA------------CGGA-TG-----TCG-TGA----------C----CTCG----TTGTCA-CTGTCAAAGCGT--------T-TAGC-GACTA-------------A-G-------------A-ATGCTT-T--GGCG-GGG--CCTG----T--AT-------GA-CA-ACTGTGG-------TT----------------------------------------------------------------------------------------------------------------------------------------------------------------------------------------------------------------------------------------------CCATGTC--------------------------ATTTGCAA-----------------------------------------
>Oesophagostomum_columbianum(JX188475.1)
--------------ATATAA--ATACTACAGTGTGGC--------TTGTGACA-CTGTTTGTCGAACG--A---TGCTTG------------------CATTTAA---------------TGTGATCCT-----CGTTC---TAGATGA--------GAA------GT---------ACAT-------TGC-A-------------------ACAT-GCACTATGGATCA------------------------ATCC-------------------ATGGTGCA------------CGGA-TG-----TCG-TGA----------C----CTCG----TTGTCA-CTGTCAAAGCGT--------T-TAGC-GACTA-------------A-G-------------A-ATGCTT-T--GGCG-GGG--CCTG----T--AT-------GA-CA-ACTGTGG-------TT----------------------------------------------------------------------------------------------------------------------------------------------------------------------------------------------------------------------------------------------CCATGTC--------------------------ATTTGCAA-----------------------------------------
>Oesophagostomum_columbianum(JX188476.1)
--------------ATATAA--ATACTACAGTGTGGC--------TTGTGACA-CTGTTTGTCGAACG--A---TGCTTG------------------CATTTAA---------------TGTGATCCT-----CGTTC---TAGATGA--------GAA------GT---------ACAT-------TGC-A-------------------ACAT-GCACTATGGATCA------------------------ATCC-------------------ATGGTGCA------------CGGA-TG-----TCG-TGA----------C----CTCG----TTGTCA-CTGTCAAAGCGT--------T-TAGC-GACTA-------------A-G-------------A-ATGCTT-T--GGCG-GGG--CCTG----T--AT-------GA-CA-ACTGTGG-------TT----------------------------------------------------------------------------------------------------------------------------------------------------------------------------------------------------------------------------------------------CCATGTC--------------------------ATTTGCAA-----------------------------------------
>Oesophagostomum_columbianum(JX188477.1)
--------------ATATAA--ATACTACAGTGTGGC--------TTGTGACA-CTGTTTGTCGAACG--A---TGCTTG------------------CATTTAA---------------TGTGATCCT-----CGTTC---TAGATGA--------GAA------GT---------ACAT-------TGC-A-------------------ACAT-GCACTATGGATCA------------------------ATCC-------------------ATGGTGCA------------CGGA-TG-----TCG-TGA----------C----CTCG----TTGTCA-CTGTCAAAGCGT--------T-TAGC-GACTA-------------A-G-------------A-ATGCTT-T--GGCG-GGG--CCTG----T--AT-------GA-CA-ACTGTGG-------TT----------------------------------------------------------------------------------------------------------------------------------------------------------------------------------------------------------------------------------------------CCATGTC--------------------------ATTTGCAA-----------------------------------------
>Oesophagostomum_dentatum(AJ889569.1)
---------------TAAAA--ATACTACAGTGTGGCGTG--------TGACA-CTGTTTGTCGAACG--A---CGCTTG--------------------CATTTAGA------------TGTGATCCT-----CGTTC---TAGATGA--------GAA------AT---------ATAT-------TGC-A-------------------ACAG------GTACCTTA------------------------GAGC-AATYC-------------AAGGTATA------------CGGA-TG-----TCG-TGA----------C----CTCG----TTGTCA-CTGTTAGAGCGT--------T-TAGC-GACTA-------------A-G-------------A-ATGCTT-T--GACA-GGG--CCTG----T--AT-------GA-CA-ACTGTGG-------TT----------------------------------------------------------------------------------------------------------------------------------------------------------------------------------------------------------------------------------------------TCATGTC--------------------------ATTTGCAA-----------------------------------------
>Oesophagostomum_dentatum(AJ889570.1)
---------------TAAAA--ATACTACAGTGTGGCGTG--------TGACA-CTGTTTGTCGAACG--A---CGCTTG--------------------CATTTAGA------------TGTGATCCT-----CGTTC---TAGATRA--------GAA------AT---------ATAT-------TGC-A-------------------ACAG------GTACCTTA------------G----------------------------------AGCAATCCAAGGTATA----CGGA-TG-----TCG-TGA----------C----CTCG----TTGTCA-CTGTTAGAGCGT--------T-TAGC-GACTA-------------A-G-------------A-ATGCTT-T--GACA-GGG--CCTG----T--AT-------GA-CA-ACTGTGG-------TT----------------------------------------------------------------------------------------------------------------------------------------------------------------------------------------------------------------------------------------------TCATGTC--------------------------ATTTGCAA-----------------------------------------
>Oesophagostomum_dentatum(AJ889571.1)
---------------TAAAA--ATACTACAGTGTGGCGTG--------TGACA-CTGTTTGTCGAACG--A---CGCTTG--------------------CATTTAGA------------TGYGATCCT-----CGTTC---TAGATGA--------GAA------AT---------ATAT-------TGC-A-------------------ACAG------GTACCTTA------------G----------------------------------AGCAATCCAAGGTATA----CGGA-TG-----TCG-TGA----------C----CTCG----TTGTCA-CTGTTAGAGCGT--------T-TAGC-GACTA-------------A-G-------------A-ATGCTT-T--GACA-GGG--CCTG----T--AT-------GA-CA-ACTGTGG-------TT----------------------------------------------------------------------------------------------------------------------------------------------------------------------------------------------------------------------------------------------TCATGTC--------------------------ATTTGCAA-----------------------------------------
>Oesophagostomum_dentatum(Y11735.1)
-----------------TAAAAATACTACAGTGTGCG---------TGTGACA-CTGTTTGTCGAACG--A---CGCTTG-----------------CATTTAGA---------------TGTGATCCT-----CGTTC---TAGATGA--------GAA------AT---------ATAT-------TGC-A-------------------ACAG------GTACCTTA------------G----------------------------------AGCAATCCAAGGTATA----CGGA-TG-----TCG-TGA---------------CCCG----TTGTCA-CTGTTAGAGCGT--------T-TAGC-GACTA-------------A-G-------------A-ATGCTT-T--GACA-GGG--CCTG----T--AT-------GA-CA-ACTGTGG-------TT----------------------------------------------------------------------------------------------------------------------------------------------------------------------------------------------------------------------------------------------TCATGTC--------------------------ATTTGCAA-----------------------------------------
>Oesophagostomum_dentatum(AJ619979.1)
---------------TAAAA--ATACTACAGTGTGGCGTG--------TGACA-CTGTTTGTCGAACG--A---CGCTTG-----------------CATTTAGA---------------TGTGATCCT-----CGTTC---TAGATGA--------GAA------AT---------ATAT-------TGC-A-------------------ACAG------GTACCTTA------------G----------------------------------AGCAATCCAAGGTATA----CGGA-TG-----TCG-TGA----------C----CTCG----TTGTCA-CTGTTAGAGCGT--------T-TAGC-GACTA-------------A-G-------------A-ATGCTT-T--GACA-GGG--CCTG----T--AT-------GA-CA-ACTGTGG-------TT----------------------------------------------------------------------------------------------------------------------------------------------------------------------------------------------------------------------------------------------TCATGTC--------------------------ATTTGCAA-----------------------------------------
>Oesophagostomum_dentatum(KU891915.1)
------------------AA--ATACTACAGTGTGGCGTG--------TGACA-CTGTTTGTCGAACG--A---CGCTTG-----------------CATTTAGA---------------TGTGATCCT-----CGTTC---TAGATGA--------GAA------AT---------ATAT-------TGC-A-------------------ACAG------GTACCTTA------------G----------------------------------AGCAATCCAAGGTATA----CGGA-TG-----TCG-TGA----------C----CTCG----TTGTCA-CTGTTAGAGCGT--------T-TAGC-GACTA-------------A-G-------------A-ATGCTT-T--GACA-GGG--CCTG----T--AT-------GA-CA-ACTGTGG-------TT----------------------------------------------------------------------------------------------------------------------------------------------------------------------------------------------------------------------------------------------TCATGTC--------------------------ATTTGCAA-----------------------------------------
>Oesophagostomum_dentatum(KU891916.1)
------------------AA--ATACTACAGTGTGGCGTG--------TGACA-CTGTTTGTCGAACG--A---CGCTTG-----------------CATTTAGA---------------TGTGATCCT-----CGTTC---TAGATGA--------GAA------AT---------ATAT-------TGC-A-------------------ACAG------GTACCTTA------------G----------------------------------AGCAATCCAAGGTATA----CGGA-TG-----TCG-TGA----------C----CTCG----TTGTCA-CTGTTAGAGCGT--------T-TAGC-GACTA-------------A-G-------------A-ATGCTT-T--GACA-GGG--CCTG----T--AT-------GA-CA-ACTGTGG-------TT----------------------------------------------------------------------------------------------------------------------------------------------------------------------------------------------------------------------------------------------TCATGTC--------------------------ATTTGCAA-----------------------------------------
>Oesophagostomum_dentatum(KU891917.1)
------------------AA--ATACTACAGTGTGGCGTG--------TGACA-CTGTTTGTCGAACG--A---CGCTTG-----------------CATTTAGA---------------TGTGATCCT-----CGTTC---TAGATGA--------GAA------AT---------ATAT-------TGC-A-------------------ACAG------GTACCTTA------------G----------------------------------AGCAATCCAAGGTATA----CGGA-TG-----TCG-TGA----------C----CTCG----TTGTCA-CTGTTAGAGCGT--------T-TAGC-GACTA-------------A-G-------------A-ATGCTT-T--GACA-GGG--CCTG----T--AT-------GA-CA-ACTGTGG-------TT----------------------------------------------------------------------------------------------------------------------------------------------------------------------------------------------------------------------------------------------TCATGTC--------------------------ATTTGCAA-----------------------------------------
>Nematodirus_battus(AF194130.1)
------------AACGAA----GTACTACGGTATGTC-TA---GTTATG-----CTGTATGTCGAATG--GTACTATCCG----------------------------------------CATAATCCC-----GGTTTACCCCATTCAAGTAA---AGA------AT-----------------GTTTGC-A-------------------ACATGGCTTCGTG--CTG------------G----------------TGTC--------------AGAGCCCC------------TGAA-TG-----ATG-TGG----------A----CGCGATTGTAGCCG--TATTGAGTTGT------ACT-CGAT-GAGAA--------TG---A-G---------------ATGAAT-TC-AACG-GGGA-ACTGACTGT-----------AGGCA-ATCGATT-------GT----------------------------------------------------------------------------------------------------------------------------------------------------------------------------------------------------------------------------------CC----------TGACATC--------------------------ATTTGCAT-----------------------------------------
>Nematodirus_battus(AF194135.1)
------------AACGAA----GTACTACAGTATGTC-TA---GTTATG-----CTGTATGTCGAATG--GTACTATCCG----------------------------------------CATAATCCC-----GGTTTACCCCATTCA--------AGT------AAA--------GAAT----GTTTGC-A-------------------ACATGG---------CTT-----------CG-----------TGCT-GGTGTC------------AGAGCCCC------------TGAA-TG-----ATG-TGG----------A----CGCGATTGTAGCCG--TATTGAGTTCT------ACT-CGAT-GAGAA--------TG---A-G---------------ATGAAT-TC-AACG-GGGA-ACTG--ACTGTA--------GG-CA-ATCGATT-------GT----------------------------------------------------------------------------------------------------------------------------------------------------------------------------------------------------------------------------------CC----------TGACATC--------------------------ATTTGCAT-----------------------------------------
>Nematodirus_battus(AF194138.1)
------------AACGAA----GTACTACAGTATGTC-TA---GTTATG-----CTGTATGTCGAATG-GTA--CTATCA----------------------------------------CATAGTCTC---GGTATAC---CCATTCA--------AGT------AAG--------GAAT----GTTTGC-A-------------------ACATGG---------CTT-----------CG-----------TGCT-GGTGTCA-----------A-GGCCCC------------TGAA-TG-----ATG-TGG----------A----CGCGATTGTAGCCG--TATTGAGTTCT------ACT-CGAT-GAGAA--------TG---A-G---------------ATGAAT-TC-AACG-GGGA-ACTG--ACTGTA--------GG-CA-ATCGATT-------GT----------------------------------------------------------------------------------------------------------------------------------------------------------------------------------------------------------------------------------CC----------TGACATC--------------------------ATTTGCAT-----------------------------------------
>Nematodirus_battus(AY439023.1)
------------AACGAA----GTACTACAGTATGTC-TA---GTTATG-----CTGTATGTCGAATG-GTA--CTATCA----------------------------------------CATAGTCCC---GGTATAC---CCATTCA--------AGT------AAG--------GAAT----GTTTGC-A-------------------ACATGG---------CTT-----------CG-----------TGCT-GGTGTCA-----------A-AGCCCC------------TGAA-TG-----ATG-TGG----------A----CGCGATTGTAGCCG--TATTGAGTTNT------ACT-CGAT-GAGAA--------TG---A-G---------------ATGAAT-TC-AACG-GGGA-ACTG--ACTGTA--------GG-CA-ATCGATT-------GT----------------------------------------------------------------------------------------------------------------------------------------------------------------------------------------------------------------------------------CC----------TGACATC--------------------------ATTTGCAT-----------------------------------------
>Nematodirus_battus(AF194129.1)
------------AACGAA----GTACTACAGTATGTC-TA---GTTATG-----CTGTATGTCGAATG--GTA-CTATCG----------------------------------------CATAGTCCC---GGTATAC---CCATTCA--------AGT------AAG--------GAAT----GTTTGC-A-------------------ACATGG---------CTT-----------CG-----------TGCT-GGTGTCA-----------A-AGCCCC------------TGAA-TG-----ATG-TGG----------A----CGCGATTGTAGCCG--TATTGAGTTCT------ACT-CGAT-GAGAA--------TG---A-G---------------ATGAAT-TC-AACG-GGGA-ACTG--ACTGTA--------GG-CA-ATCGATT-------GT----------------------------------------------------------------------------------------------------------------------------------------------------------------------------------------------------------------------------------CC----------TGACATC--------------------------ATTTGCAT-----------------------------------------
>Nematodirus_battus(AF194123.1)
------------AACGAA----GTACTACAGTATGTC-TA---GTTATG-----CTGTATGTCGAATG--GTA-CTATCA----------------------------------------CATAGTCCC---GGTATAC---CCATTCA--------AGT------AAG--------GAAT----GTTTGC-A-------------------ACATGG---------CTT-----------CG-----------TGCT-GGTGTCA-----------A-AGCCCC------------TGAA-TG-----ATG-TGG----------A----CGCGATTGTAGCCG--TATTGAGTTCT------ACT-CGAT-GAGAA--------TG---A-G---------------ATGAAT-TC-AACG-GGGA-ACTG--ACTGTA--------GG-CA-ATCGATT-------GT----------------------------------------------------------------------------------------------------------------------------------------------------------------------------------------------------------------------------------CC----------TGACATC--------------------------ATTTGCAT-----------------------------------------
>Nematodirus_battus(AF194124.1)
------------AACGAA----GTACTACAGTATGTC-TA---GTTATG-----CTGTATGTCGAATG--GTA-CTATCA----------------------------------------CATAGTCCC---GGTATAC---CCATTCA--------AGT------AAG--------GAAT----GTTTGC-A-------------------ACATGG---------CTT-----------CG-----------TGCT-GGTGTCA-----------A-AGCCCC------------TGAA-TG-----ATG-TGG----------A----CGCGATTGTAGCCG--TATTGAGTTCT------ACT-CGAT-GAGAA--------TG---A-G---------------ATGAAT-TC-AACG-GGGA-ACTG--ACTGTA--------GG-CA-ATCGATT-------GT----------------------------------------------------------------------------------------------------------------------------------------------------------------------------------------------------------------------------------CC----------TGACATC--------------------------ATTTGCAT-----------------------------------------
>Nematodirus_battus(AF194125.1)
------------AACGAA----GTACTACAGTATGTC-TA---GTTATG-----CTGTATGTCGAATG--GTA-CTATCA----------------------------------------CATAGTCCC---GGTATAC---CCATTCA--------AGT------AAG--------GAAT----GTTTGC-A-------------------ACATGG---------CTT-----------CG-----------TGCT-GGTGTCA-----------A-AGCCCC------------TGAA-TG-----ATG-TGG----------A----CGCGATTGTAGCCG--TATTGAGTTCT------ACT-CGAT-GAGAA--------TG---A-G---------------ATGAAT-TC-AACG-GGGA-ACTG--ACTGTA--------GG-CA-ATCGATT-------GT----------------------------------------------------------------------------------------------------------------------------------------------------------------------------------------------------------------------------------CC----------TGACATC--------------------------ATTTGCAT-----------------------------------------
>Nematodirus_battus(AF194126.1)
------------AACGAA----GTACTACAGTATGTC-TA---GTTATG-----CTGTATGTCGAATG--GTA-CTATCA----------------------------------------CATAGTCCC---GGTATAC---CCATTCA--------AGT------AAG--------GAAT----GTTTGC-A-------------------ACATGG---------CTT-----------CG-----------TGCT-GGTGTCA-----------A-AGCCCC------------TGAA-TG-----ATG-TGG----------A----CGCGATTGTAGCCG--TATTGAGTTCT------ACT-CGAT-GAGAA--------TG---A-G---------------ATGAAT-TC-AACG-GGGA-ACTG--ACTGTA--------GG-CA-ATCGATT-------GT----------------------------------------------------------------------------------------------------------------------------------------------------------------------------------------------------------------------------------CC----------TGACATC--------------------------ATTTGCAT-----------------------------------------
>Nematodirus_battus(AF194131.1)
------------AACGAA----GTACTACAGTATGTC-TA---GTTATG-----CTGTATGTCGAATG--GTA-CTATCA----------------------------------------CATAGTCCC---GGTATAC---CCATTCA--------AGT------AAG--------GAAT----GTTTGC-A-------------------ACATGG---------CTT-----------CG-----------TGCT-GGTGTCA-----------A-AGCCCC------------TGAA-TG-----ATG-TGG----------A----CGCGATTGTAGCCG--TATTGAGTTCT------ACT-CGAT-GAGAA--------TG---A-G---------------ATGAAT-TC-AACG-GGGA-ACTG--ACTGTA--------GG-CA-ATCGATT-------GT----------------------------------------------------------------------------------------------------------------------------------------------------------------------------------------------------------------------------------CC----------TGACATC--------------------------ATTTGCAT-----------------------------------------
>Nematodirus_battus(AF194134.1)
------------AACGAA----GTACTACAGTATGTC-TA---GTTATG-----CTGTATGTCGAATG--GTA-CTATCA----------------------------------------CATAGTCCC---GGTATAC---CCATTCA--------AGT------AAG--------GAAT----GTTTGC-A-------------------ACATGG---------CTT-----------CG-----------TGCT-GGTGTCA-----------A-AGCCCC------------TGAA-TG-----ATG-TGG----------A----CGCGATTGTAGCCG--TATTGAGTTCT------ACT-CGAT-GAGAA--------TG---A-G---------------ATGAAT-TC-AACG-GGGA-ACTG--ACTGTA--------GG-CA-ATCGATT-------GT----------------------------------------------------------------------------------------------------------------------------------------------------------------------------------------------------------------------------------CC----------TGACATC--------------------------ATTTGCAT-----------------------------------------
>Nematodirus_battus(AF194136.1)
------------AACGAA----GTACTACAGTATGTC-TA---GTTATG-----CTGTATGTCGAATG--GTA-CTATCA----------------------------------------CATAGTCCC---GGTATAC---CCATTCA--------AGT------AAG--------GAAT----GTTTGC-A-------------------ACATGG---------CTT-----------CG-----------TGCT-GGTGTCA-----------A-AGCCCC------------TGAA-TG-----ATG-TGG----------A----CGCGATTGTAGCCG--TATTGAGTTCT------ACT-CGAT-GAGAA--------TG---A-G---------------ATGAAT-TC-AACG-GGGA-ACTG--ACTGTA--------GG-CA-ATCGATT-------GT----------------------------------------------------------------------------------------------------------------------------------------------------------------------------------------------------------------------------------CC----------TGACATC--------------------------ATTTGCAT-----------------------------------------
>Nematodirus_battus(AF194137.1)
------------AACGAA----GTACTACAGTATGTC-TA---GTTATG-----CTGTATGTCGAATG--GTA-CTATCA----------------------------------------CATAGTCCC---GGTATAC---CCATTCA--------AGT------AAG--------GAAT----GTTTGC-A-------------------ACATGG---------CTT-----------CG-----------TGCT-GGTGTCA-----------A-AGCCCC------------TGAA-TG-----ATG-TGG----------A----CGCGATTGTAGCCG--TATTGAGTTCT------ACT-CGAT-GAGAA--------TG---A-G---------------ATGAAT-TC-AACG-GGGA-ACTG--ACTGTA--------GG-CA-ATCGATT-------GT----------------------------------------------------------------------------------------------------------------------------------------------------------------------------------------------------------------------------------CC----------TGACATC--------------------------ATTTGCAT-----------------------------------------
>Nematodirus_battus(JF345079.1)
------------AACGAA----GTACTACAGTATGTC-TA---GTTATG-----CTGTATGTCGAATG--GTA-CTATCA----------------------------------------CATAGTCCC---GGTATAC---CCATTCA--------AGT------AAG--------GAAT----GTTTGC-A-------------------ACATGG---------CTT-----------CG-----------TGCT-GGTGTCA-----------A-AGCCCC------------TGAA-TG-----ATG-TGG----------A----CGCGATTGTAGCCG--TATTGAGTTCT------ACT-CGAT-GAGAA--------TG---A-G---------------ATGAAT-TC-AACG-GGGA-ACTG--ACTGTA--------GG-CA-ATCGATT-------GT----------------------------------------------------------------------------------------------------------------------------------------------------------------------------------------------------------------------------------CC----------TGACATC--------------------------ATTTGCAT-----------------------------------------
>Nematodirus_battus(Y14010.1)
------------AACGAA----GTACTACAGTATGTC-TA---GTTATG-----CTGTATGTCGAATG--GTA-CTATCA----------------------------------------CATAGTCCC---GGTATAC---CCATTCA--------AGT------AAG--------GAAT----GTTTGC-A-------------------ACATGG---------CTT-----------CG-----------TGCT-GGTGTCA-----------A-AGCCCC------------TGAA-TG-----ATG-TGG----------A----CGCGATTGTAGCCG--TATTGAGTTCT------ACT-CGAT-GAGAA--------TG---A-G---------------ATGAAT-TC-AACG-GGGA-ACTG--ACTGTA--------GG-CA-ATCGATT-------GT----------------------------------------------------------------------------------------------------------------------------------------------------------------------------------------------------------------------------------CC----------TGACATC--------------------------ATTTGCAT-----------------------------------------
>Nematodirus_filicollis(Y14011.1)
------------AACGAT----ATAATACAGCATGGATTG---TTGTG------CTGTGTGTCGAATG--G---TACTTG--------------------CTGTTACATCGTAAC-----AGCCAATCC-----CATT----CAAGTGA--------RGA------AT-----------------GTTTGC-A-------------------ACGTGG---------CTT-----------TG-----------TGAT-GGTGTCA-----------A-AGCTCC------------TGAA-TG-----ATG-TGA----------A----CGCGATTGTTACCG--TATCAAAATGT------GCT-CGAT-GAGTA--------TG---A-G-------------ATGWGTTT----GATCGGGGA-CCTGCTCTT-----------AA-CA-ATCGATTG------TT----------------------------------------------------------------------------------------------------------------------------------------------------------------------------------------------------------------------------------CA-----------GACATC--------------------------ATT----------------------------------------------
>Nematodirus_filicollis(KC998749.1)
------------AACGAT----ATAATACAGCATGGATTG---TTGTG------CTGTGTGTCGAATG--G---TACTTG-------------CTGTTACATCGTAAC------------AGTCAATCC-----CATTC---AAGTAAA---------GA------AT-----------------GTTTGC-A-------------------ACGTGG---------CTT-----------TG-----------TGAT-GGTGTCA-----------A-AGCTCC------------TGAA-TG-----ATG-TGA----------ACGCGATTG----TTACCG--TATCAAAATGT------GCT-CGAT-GAGTA--------TG---A-G---------------ATGAGT-TT-GATCGGGGA-CCTG----------------CT-CTTAACAATC--GATTGTT---------------------------------------------------------------------------------------------------------------------------------------------------------------------------------------------------------------------------------------------CAGACATC--------------------------ATT----------------------------------------------
>Nematodirus_filicollis(AY439024.1)
------------AACGAT----ATAATACAGCATGGATTG---TTGTG------CTGTGTGTCGAATG--G---TACTTG--------------------CTGTTACATCGTAAC-----AGTCAATCC-----CATT----CAAGTGA--------AGA------AT-----------------GTTTGC-A-------------------ACGTGG---------CTT-----------TG-----------TGAT-GGTGTCA-----------A-AGCTCC------------TGAA-TG-----ATG-TGA----------A----CGCGATTGTTACCG--TATCAAAATGT------GCT-CGAT-GAGTA--------TG---A-G---------------ATGAGT-TT-GATCGGGGA-CCTG----CTCTT-------AA-CA-ATCGATT-------GT----------------------------------------------------------------------------------------------------------------------------------------------------------------------------------------------------------------------------------TC----------AGACATC--------------------------ATT----------------------------------------------
>Nematodirus_filicollis(KC998750.1)
------------AACGAT----ATAATACAGCATGGATTG---TTGTG------CTGTGTGTCGAATG--G---TACTTG--------------------CTGTTACATCGTAAC-----AGTCAATCC-----CATT----CAAGTGA--------AGA------AT-----------------GTTTGC-A-------------------ACGTGG---------CTT-----------TG-----------TGAT-GGTGTCA-----------A-AGCTCC------------TGAA-TG-----ATG-TGA----------A----CGCGATTGTTACCG--TATCAAAATGT------GCT-CGAT-GAGTA--------TG---A-G---------------ATGAGT-TT-GATCGGGGA-CCTG----CTCTT-------AA-CA-ATCGATT-------GT----------------------------------------------------------------------------------------------------------------------------------------------------------------------------------------------------------------------------------TC----------AGACATC--------------------------ATT----------------------------------------------
>Nematodirus_filicollis(AF194139.1)
------------AACGAT----ATATTACAGCATGGATTG---TTGTG------CTGTGTGTCGAATG--G---TACTTG-------------CTGTTACATCGTAAC------------AGCCAATCC-----CATTC---AAGTGAA---------GA------AT-----------------GTTTGC-A-------------------ACGTGG---------CTT-----------TG-----------TGAT-GGTGTCA-----------A-AGCTCC------------TGAA-TG-----ATG-TGA----------ACGCGATTG----TTACCG--TATCAAAATGT------GCT-CGAT-GAGTA--------TG---A-G---------------ATGAGT-TT-GATCGGGGA-CCTG----------------CT-CTTAACAATC--GATTGTT---------------------------------------------------------------------------------------------------------------------------------------------------------------------------------------------------------------------------------------------CAGACATC--------------------------ATT----------------------------------------------
>Nematodirus_filicollis(AF194140.1)
------------AACGAT----ATATTACAGCATGGATTG---TTGTG------CTGTGTGTCGAATG--G---TACTTG--------------------CTGTTACATCGTAAC-----AGTCAATCC-----CATT----CAAGTGA--------AGA------AT-----------------GTTTGC-A-------------------ACGTGG---------CTT-----------TG-----------TGAT-GGTGTCA-----------A-AGCTCC------------TGAA-TG-----ATG-TGA----------A----CGCGATTGTTACCG--TATCAAAATGT------GCT-CGAT-GAGTA--------TG---A-G---------------ATGAGT-TT-GATCGGGGA-CCTG----CTCTT-------AA-CA-ATCGATT-------GT----------------------------------------------------------------------------------------------------------------------------------------------------------------------------------------------------------------------------------TC----------AGACATC--------------------------ATT----------------------------------------------
>Nematodirus_spathiger(Y14012.1)
------------AACGAT----ATAATACAGCATGGATTG---TTTTG------CTGTGTGTCGAGTG--G---YACTTS--------------------TGTGTTAC------------AGCGAATCC-----CATT----CAAGTGA--------AGA------AA-----------------GTTTGC-A-------------------ACATGG---------CTC-----------TG-----------TATT-AGTGTCA-----------A-AGCTCC------------TGAA-TG-----ATG-TGA----------A----CGCGATTGTTACCG--TGTCGAATCGT------ACT-CGGT-GAGAT--------TG---A-G-------------A-TGGATT-TG-ATCG-GGGA-CCTG-CTGT-----------GAACA-ATCGATT-------GT----------------------------------------------------------------------------------------------------------------------------------------------------------------------------------------------------------------------------------TC----------TGACATC--------------------------ATTTGCA------------------------------------------
>Nematodirus_spathiger(AF194144.1)
------------AACGAT----ATAATACAGCATGGATTG---TTTTG------CTGTGTGTCGAGTG--G---CACTTG-------------------CTGTGTTAC------------AGCGAATCC-----CATT----CAAGTGA--------AGA------AA-----------------GTTTGC-A-------------------ACATGG---------CTC-----------TG-----------TATT-AGTGTCA-----------A-AGCTCC------------TGAA-TG-----ATG-TGA----------A----CGCGATTGTTACCG--TGTCGAATCGT------ACT-CGGT-GAGAT--------TG---A-G-------------A-TGGATT-TG-ATCG-GGGA-CCTG-CTGT-----------GAACA-ATCGATT-------GT----------------------------------------------------------------------------------------------------------------------------------------------------------------------------------------------------------------------------------TC----------TGACATC--------------------------ATTTGCA------------------------------------------
>Nematodirus_spathiger(KC580741.1)
------------AACGAT----ATAATACAGCATGGATTG---TTTTG------CTGTGTGTCGAGTG--G---CACTTG-------------------CTGTGTTAC------------AGCGAATCC-----CATT----CAAGTGA--------AGA------AA-----------------GTTTGC-A-------------------ACATGG---------CTC-----------TG-----------TATT-AGTGTCA-----------A-AGCTCC------------TGAA-TG-----ATG-TGA----------A----CGCGATTGTTACCG--TGTCGAATCGT------ACT-CGGT-GAGAT--------TG---A-G-------------A-TGGATT-TG-ATCG-GGGA-CCTG-CTGT-----------GAACA-ATCGATT-------GT----------------------------------------------------------------------------------------------------------------------------------------------------------------------------------------------------------------------------------TC----------TGACATC--------------------------ATTTGCA------------------------------------------
>Nematodirus_spathiger(KC580742.1)
------------AACGAT----ATAATACAGCATGGATTG---TTTTG------CTGTGTGTCGAGTG--G---CACTTG-------------------CTGTGTTAC------------AGCGAATCC-----CATT----CAAGTGA--------AGA------AA-----------------GTTTGC-A-------------------ACATGG---------CTC-----------TG-----------TATT-AGTGTCA-----------A-AGCTCC------------TGAA-TG-----ATG-TGA----------A----CGCGATTGTTACCG--TGTCGAATCGT------ACT-CGGT-GAGAT--------TG---A-G-------------A-TGGATT-TG-ATCG-GGGA-CCTG-CTGT-----------GAACA-ATCGATT-------GT----------------------------------------------------------------------------------------------------------------------------------------------------------------------------------------------------------------------------------TC----------TGACATC--------------------------ATTTGCA------------------------------------------
>Nematodirus_spathiger(KC580746.1)
------------AACGAT----ATAATACAGCATGGATTG---TTTTG------CTGTGTGTCGAGTG--G---CACTTG-------------------CTGTGTTAC------------AGCGAATCC-----CATT----CAAGTGA--------AGA------AA-----------------GTTTGC-A-------------------ACATGG---------CTC-----------TG-----------TATT-AGTGTCA-----------A-AGCTCC------------TGAA-TG-----ATG-TGA----------A----CGCGATTGTTACCG--TGTCGAATCGT------ACT-CGGT-GAGAT--------TG---A-G-------------A-TGGATT-TG-ATCG-GGGA-CCTG-CTGT-----------GAACA-ATCGATT-------GT----------------------------------------------------------------------------------------------------------------------------------------------------------------------------------------------------------------------------------TC----------TGACATC--------------------------ATTTGCA------------------------------------------
>Nematodirus_spathiger(KC998747.1)
------------AACGAT----ATAATACAGCATGGATTG---TTTTG------CTGTGTGTCGAGTG--G---CACTTG-------------------CTGTGTTAC------------AGCGAATCC-----CATT----CAAGTGA--------AGA------AA-----------------GTTTGC-A-------------------ACATGG---------CTC-----------TG-----------TATT-AGTGTCA-----------A-AGCTCC------------TGAA-TG-----ATG-TGA----------A----CGCGATTGTTACCG--TGTCGAATCGT------ACT-CGGT-GAGAT--------TG---A-G-------------A-TGGATT-TG-ATCG-GGGA-CCTG-CTGT-----------GAACA-ATCGATT-------GT----------------------------------------------------------------------------------------------------------------------------------------------------------------------------------------------------------------------------------TC----------TGACATC--------------------------ATTTGCA------------------------------------------
>Nematodirus_spathiger(AF194128.1)
------------AACGAT----ATAATACAGCATGGATTG---TTTTG------CTGTGTGTCGAGTG--G---YACTTG-------------------CTGTGTTAC------------AGCGAATCC-----CATT----CAAGTGA--------AGA------AA-----------------GTTTGC-A-------------------ACATGG---------CTC-----------TG-----------TATT-AGTGTCA-----------A-AGCTCC------------TGAA-TG-----ATG-TGA----------A----CGCGATTGTTACCG--TGTCGAATCGT------ACT-CGGT-GAGAT--------TG---A-G-------------A-TGGATT-TG-ATCG-GGGA-CCTG-CTGT-----------GAACA-ATCGATT-------GT----------------------------------------------------------------------------------------------------------------------------------------------------------------------------------------------------------------------------------TC----------TGACATC--------------------------ATTTGCA------------------------------------------
>Nematodirus_spathiger(KF305647.1)
------------AACGAT----ATAATACAGCATGGATTG---TTTTG------CTGTGTGTCGAGTG--G---YACTTG-------------------CTGTGTTAC------------AGCGAATCC-----CATT----CAAGTGA--------AGA------AA-----------------GTTTGC-A-------------------ACATGG---------CTC-----------TG-----------TATT-AGTGTCA-----------A-AGCTCC------------TGAA-TG-----ATG-TGA----------A----CGCGATTGTTACCG--TGTCGAATCGT------ACT-CGGT-GAGAT--------TG---A-G-------------A-TGGATT-TG-ATCG-GGGA-CCTG-CTGT-----------GAACA-ATCGATT-------GT----------------------------------------------------------------------------------------------------------------------------------------------------------------------------------------------------------------------------------TC----------TGACATC--------------------------ATTTGCA------------------------------------------
>Nematodirus_spathiger(KC998748.1)
------------AACGAT----ATAATACAGCATGGATTG---TTTTG------CTGTGTGTCGAGTG--G---TACTTG-------------------CTGTGTTAC------------AGCGAATCC-----CATT----CAAGTGA--------AGA------AA-----------------GTTTGC-A-------------------ACATGG---------CTC-----------TG-----------TATT-AGTGTCA-----------A-AGCTCC------------TGAA-TG-----ATG-TGA----------A----CGCGATTGTTACCG--TGTCGAATCGT------ACT-CGGT-GAGAT--------TG---A-G-------------A-TGGATT-TG-ATCG-GGGA-CTTG-CTGT-----------GAACA-ATCGATT-------GT----------------------------------------------------------------------------------------------------------------------------------------------------------------------------------------------------------------------------------TC----------TGACATC--------------------------ATTTGCA------------------------------------------
>Nematodirus_spathiger(AF194143.1)
------------AACGAT----ATAATACAGCATGGATTG---TTTTG------CTGTGTGTCGAGTG--G---TACTTG----------------CTGTGTTAC---------------AGCGAATCC-----CATT----CAAGTGA--------AGA------AA-----------------GTTTGC-A-------------------ACATGG---------CTC-----------TG-----------TATT-AGTGTCA-----------A-AGCTCC------------TGAA-TG-----ATG-TGA----------A----CGCGATTGTTACCG--TGTCGAATCGT------ACT-CGGT-GAGAT--------TG---A-G-------------A-TGGATT-TG-ATCG-GGGA-CCTG---CT--GT-------GAACA-ATCGATT-------GT----------------------------------------------------------------------------------------------------------------------------------------------------------------------------------------------------------------------------------TC----------TGACATC--------------------------ATTTGCA------------------------------------------
>Nematodirus_spathiger(KC580743.1)
------------AACGAT----ATAATACAGCATGGATTG---TTTTG------CTGTGTGTCGAGTG--G---TACTTG----------------CTGTGTTAC---------------AGCGAATCC-----CATT----CAAGTGA--------AGA------AA-----------------GTTTGC-A-------------------ACATGG---------CTC-----------TG-----------TATT-AGTGTCA-----------A-AGCTCC------------TGAA-TG-----ATG-TGA----------A----CGCGATTGTTACCG--TGTCGAATCGT------ACT-CGGT-GAGAT--------TG---A-G-------------A-TGGATT-TG-ATCG-GGGA-CCTG---CT--GT-------GAACA-ATCGATT-------GT----------------------------------------------------------------------------------------------------------------------------------------------------------------------------------------------------------------------------------TC----------TGACATC--------------------------ATTTGCA------------------------------------------
>Nematodirus_spathiger(KC580744.1)
------------AACGAT----ATAATACAGCATGGATTG---TTTTG------CTGTGTGTCGAGTG--G---TACTTG----------------CTGTGTTAC---------------AGCGAATCC-----CATT----CAAGTGA--------AGA------AA-----------------GTTTGC-A-------------------ACATGG---------CTC-----------TG-----------TATT-AGTGTCA-----------A-AGCTCC------------TGAA-TG-----ATG-TGA----------A----CGCGATTGTTACCG--TGTCGAATCGT------ACT-CGGT-GAGAT--------TG---A-G-------------A-TGGATT-TG-ATCG-GGGA-CCTG---CT--GT-------GAACA-ATCGATT-------GT----------------------------------------------------------------------------------------------------------------------------------------------------------------------------------------------------------------------------------TC----------TGACATC--------------------------ATTTGCA------------------------------------------
>Nematodirus_spathiger(KC580745.1)
------------AACGAT----ATAATACAGCATGGATTG---TTTTG------CTGTGTGTCGAGTG--G---TACTTG----------------CTGTGTTAC---------------AGCGAATCC-----CATT----CAAGTGA--------AGA------AA-----------------GTTTGC-A-------------------ACATGG---------CTC-----------TG-----------TATT-AGTGTCA-----------A-AGCTCC------------TGAA-TG-----ATG-TGA----------A----CGCGATTGTTACCG--TGTCGAATCGT------ACT-CGGT-GAGAT--------TG---A-G-------------A-TGGATT-TG-ATCG-GGGA-CCTG---CT--GT-------GAACA-ATCGATT-------GT----------------------------------------------------------------------------------------------------------------------------------------------------------------------------------------------------------------------------------TC----------TGACATC--------------------------ATTTGCA------------------------------------------
>Nematodirus_spathiger(KC998746.1)
------------AACGAT----ATAATACAGCATGGATTG---TTTTG------CTGTGTGTCGAGTG--G---TACTTG----------------CTGTGTTAC---------------AGCGAATCC-----CATT----CAAGTGA--------AGA------AA-----------------GTTTGC-A-------------------ACATGG---------CTC-----------TG-----------TATT-AGTGTCA-----------A-AGCTCC------------TGAA-TG-----ATG-TGA----------A----CGCGATTGTTACCG--TGTCGAATCGT------ACT-CGGT-GAGAT--------TG---A-G-------------A-TGGATT-TG-ATCG-GGGA-CCTG---CT--GT-------GAACA-ATCGATT-------GT----------------------------------------------------------------------------------------------------------------------------------------------------------------------------------------------------------------------------------TC----------TGACATC--------------------------ATTTGCA------------------------------------------
>Nematodirus_helvetianus(Y14013.1)
------------ARCGAT----AGAATACAGCATGGATTG---TTTTG------CTGTGTGTCGAGTG-G----TACTTS--------------TGTGTTRC------------------AGCGAATCC-----CATTC---AAGTGAA---------GA------AA-----------------ATATGC-A-------------------ACATGG---------CTC-----------TG-----------TATT-AGTGTCA-----------A-AGCTCC------------TGAA-TG-----ATG-TGA----------ACGCGATTG----TTGCCG--TGTCGAATCGT------ACT-CGAT-GAGAA--------TG---A-G-------------A-TGGATT-TG-ATCG-GGGA-CCTG----C-----------TG-TG-AACAATC-GACTGCTC----------------------------------------------------------------------------------------------------------------------------------------------------------------------------------------------------------------------------------C------------GACATC--------------------------ATTTGCAT-----------------------------------------
>Nematodirus_helvetianus(JQ828846.1)
------------AACGAT----AGAATACAGCATGGATTG---TTTTG------CTGTGTGTCGAGTG--G---TACTTG-------------------CTGTGTTAC------------AGCGAATCC-----CATT----CAAGTGA--------AGA------AA-----------------GTTTGCAA-------------------ACATGG---------CTC-----------TG-----------TATT-AGTGTCA-----------A-AGCTCC------------TGAA-TG-----ATG-TGA----------A----CGCGATTGTTGCCG--TGTCGAATCGT------ACT-CGAT-GAGAA--------TG---A-G-------------A-TGGATT-TG-ATCG-GGGA-CCTG----C-----------TG-TGAACCAATC--GACTGCT----------------------------------------------------------------------------------------------------------------------------------------------------------------------------------------------------------------------------------CC----------CGACATC--------------------------ATTGCTG------------------------------------------
>Nematodirus_helvetianus(AF194142.1)
------------AACGAT----AGAATACAGCATGGATTG---TTTTG------CTGTGTGTCGAGTG-G----TACTTG----------CT---GTGTTAC------------------AGCGAATCC-----CATTC---AAGTGAA---------GA------AA-----------------GTATGC-A-------------------ACATGG---------CTC-----------TG-----------TATT-AGTGTCA-----------A-AGCTCC------------TGAA-TG-----ATG-TGA----------ACGCGATTG----TTGCCG--TGTCGAATCGT------ACT-CGAT-GAGAA--------TG---A-G-------------A-TGGATT-TG-ATCG-GGGA-CCTG----C-----------TG-TG-AACAATC-GACTGCTC----------------------------------------------------------------------------------------------------------------------------------------------------------------------------------------------------------------------------------C------------GACATC--------------------------ATTTGCAT-----------------------------------------
>Nematodirus_helvetianus(KP150481.1)
------------AACGAT----AGAATACAGCATGGATTG---TTTTG------CTGTGTGTCGAGTG-G----TACTTG----------CT---GTGTTAC------------------AGCGAATCC-----CATTC---AAGTGAA---------GA------AA-----------------GTATGC-A-------------------ACATGG---------CTC-----------TG-----------TATT-AGTGTCA-----------A-AGCTCC------------TGAA-TG-----ATG-TGA----------ACGCGATTG----TTGCCG--TGTCGAATCGT------ACT-CGAT-GAGAA--------TG---A-G-------------A-TGGATT-TG-ATCG-GGGA-CCTG----C-----------TG-TG-AACAATC-GACTGCTC----------------------------------------------------------------------------------------------------------------------------------------------------------------------------------------------------------------------------------C------------GACATC--------------------------ATTTGCAT-----------------------------------------
>Nematodirus_helvetianus(KP150478.1)
------------AACGAT----AGAATACAGCATGGATTG---TTTTG------CTGTGTGTCGAGTG-G----TACTTG----------CT---GTGTTAC------------------AGCGAATCC-----CATTC---AAGTGAA---------GA------AA-----------------GTWTGC-A-------------------ACATGG---------CTC-----------TG-----------TATT-AGTGTCA-----------A-AGCTCC------------TGAA-TG-----ATG-TGA----------ACGCGATTG----TTGCCG--TGTCGAATCGT------ACT-CGAT-GAGAA--------TG---A-G-------------A-TGGATT-TG-ATCG-GGGA-CCTG----C-----------TG-TG-AACAATC-GACTGCTC----------------------------------------------------------------------------------------------------------------------------------------------------------------------------------------------------------------------------------C------------GACATC--------------------------ATTTGCAT-----------------------------------------
>Nematodirus_helvetianus(KP150483.1)
------------AACGAT----AGAATACAGCATGGATTG---TTTTG------CTGTGTGTCGAGTG-G----TACTTG----------CT---GTGTTAC------------------AGCGAATCC-----CATTC---AAGTGAA---------GA------AA-----------------GTWTGC-A-------------------ACATGG---------CTC-----------TG-----------TATT-AGTGTCA-----------A-AGCTCC------------TGAA-TG-----ATG-TGA----------ACGCGATTG----TTGCCG--TGTCGAATCGT------ACT-CGAT-GAGAA--------TG---A-G-------------A-TGGATT-TG-ATCG-GGGA-CCTG----C-----------TG-TG-AACAATC-GACTGCTC----------------------------------------------------------------------------------------------------------------------------------------------------------------------------------------------------------------------------------C------------GACATC--------------------------ATTTGCAT-----------------------------------------
>Nematodirus_helvetianus(KP150475.1)
------------AACGAT----AGAATACAGCATGGATTG---TTTTG------CTGTGTGTCGAGTG-G----TACTTG----------CT---GTGTTAC------------------AGCGAATCC-----CATTC---AAGTGAA---------GA------AA-----------------GTTTGC-A-------------------ACATGG---------CTC-----------TG-----------TATT-AGTGTCA-----------A-AGCTCC------------TGAA-TG-----ATG-TGA----------ACGCGATTG----TTGCCG--TGTCGAATCGT------ACT-CKAT-GAGAA--------TG---A-G-------------A-TGGATT-TG-ATCG-GGGA-CCTG----C-----------TG-TG-AACAATC-GACTGCTC----------------------------------------------------------------------------------------------------------------------------------------------------------------------------------------------------------------------------------C------------GACATC--------------------------ATTTGCAT-----------------------------------------
>Nematodirus_helvetianus(KP150477.1)
------------AACGAT----AGAATACAGCATGGATTG---TTTTG------CTGTGTGTCGAGTG--G---TACTTG--------------CT--GTGTTAC---------------AGCGAATCC-----CATTC---AAGTGAA---------GA------AA-----------------GTTTGC-A-------------------ACATGG---------CTC-----------TG-----------TATT-AGTGTCA-----------A-AGCTCC------------CGAA-TG-----ATG-TGA----------ACGCGATTG----TTGCCG--TGTCGAATCGT------ACT-CGAT-GAGAA--------TG---A-G-------------A-TGGATT-TG-ATCG-GGGA-CCTG----C-----------TG-TG-AACAATC-GACTG-CT----------------------------------------------------------------------------------------------------------------------------------------------------------------------------------------------------------------------------------CC-----------GACATC--------------------------ATTTGCAT-----------------------------------------
>Nematodirus_helvetianus(AF194127.1)
------------AACGAT----AGAATACAGCATGGATTG---TTTTG------CTGTGTGTCGAGTG--G---TACTTG----------------CTGTGTTAC---------------AGCGAATCC-----CATT----CAAGTGA--------AGA------AA-----------------GTTTGC-A-------------------ACATGG---------CTC-----------TG-----------TATT-AGTGTCA-----------A-AGCTCC------------TGAA-TG-----ATG-TGA----------A----CGCGATTGTTGCCG--TGTCGAATCGT------ACT-CGAT-GAGAA--------TG---A-G-------------A-TGGATT-TG-ATCG-GGGA-CCTG----C-----------TG-TG-AACAATCGACTGC-TC----------------------------------------------------------------------------------------------------------------------------------------------------------------------------------------------------------------------------------------------CGACATC--------------------------ATTTGCAT-----------------------------------------
>Nematodirus_helvetianus(AF194141.1)
------------AACGAT----AGAATACAGCATGGATTG---TTTTG------CTGTGTGTCGAGTG--G---TACTTG----------------CTGTGTTAC---------------AGCGAATCC-----CATT----CAAGTGA--------AGA------AA-----------------GTTTGC-A-------------------ACATGG---------CTC-----------TG-----------TATT-AGTGTCA-----------A-AGCTCC------------TGAA-TG-----ATG-TGA----------A----CGCGATTGTTGCCG--TGTCGAATCGT------ACT-CGAT-GAGAA--------TG---A-G-------------A-TGGATT-TG-ATCG-GGGA-CCTG----C-----------TG-TG-AACAATCGACTGC-TC----------------------------------------------------------------------------------------------------------------------------------------------------------------------------------------------------------------------------------------------CGACATC--------------------------ATTTGCAT-----------------------------------------
>Nematodirus_helvetianus(KP150476.1)
------------AACGAT----AGAATACAGCATGGATTG---TTTTG------CTGTGTGTCGAGTG--G---TACTTG----------------CTGTGTTAC---------------AGCGAATCC-----CATT----CAAGTGA--------AGA------AA-----------------GTTTGC-A-------------------ACATGG---------CTC-----------TG-----------TATT-AGTGTCA-----------A-AGCTCC------------TGAA-TG-----ATG-TGA----------A----CGCGATTGTTGCCG--TGTCGAATCGT------ACT-CGAT-GAGAA--------TG---A-G-------------A-TGGATT-TG-ATCG-GGGA-CCTG----C-----------TG-TG-AACAATCGACTGC-TC----------------------------------------------------------------------------------------------------------------------------------------------------------------------------------------------------------------------------------------------CGACATC--------------------------ATTTGCAT-----------------------------------------
>Nematodirus_helvetianus(KP150479.1)
------------AACGAT----AGAATACAGCATGGATTG---TTTTG------CTGTGTGTCGAGTG--G---TACTTG----------------CTGTGTTAC---------------AGCGAATCC-----CATT----CAAGTGA--------AGA------AA-----------------GTTTGC-A-------------------ACATGG---------CTC-----------TG-----------TATT-AGTGTCA-----------A-AGCTCC------------TGAA-TG-----ATG-TGA----------A----CGCGATTGTTGCCG--TGTCGAATCGT------ACT-CGAT-GAGAA--------TG---A-G-------------A-TGGATT-TG-ATCG-GGGA-CCTG----C-----------TG-TG-AACAATCGACTGC-TC----------------------------------------------------------------------------------------------------------------------------------------------------------------------------------------------------------------------------------------------CGACATC--------------------------ATTTGCAT-----------------------------------------
>Nematodirus_helvetianus(KP150480.1)
------------AACGAT----AGAATACAGCATGGATTG---TTTTG------CTGTGTGTCGAGTG--G---TACTTG----------------CTGTGTTAC---------------AGCGAATCC-----CATT----CAAGTGA--------AGA------AA-----------------GTTTGC-A-------------------ACATGG---------CTC-----------TG-----------TATT-AGTGTCA-----------A-AGCTCC------------TGAA-TG-----ATG-TGA----------A----CGCGATTGTTGCCG--TGTCGAATCGT------ACT-CGAT-GAGAA--------TG---A-G-------------A-TGGATT-TG-ATCG-GGGA-CCTG----C-----------TG-TG-AACAATCGACTGC-TC----------------------------------------------------------------------------------------------------------------------------------------------------------------------------------------------------------------------------------------------CGACATC--------------------------ATTTGCAT-----------------------------------------
>Nematodirus_helvetianus(KP150482.1)
------------AACGAT----AGAATACAGCATGGATTG---TTTTG------CTGTGTGTCGAGTG--G---TACTTG----------------CTGTGTTAC---------------AGCGAATCC-----CATT----CAAGTGA--------AGA------AA-----------------GTTTGC-A-------------------ACATGG---------CTC-----------TG-----------TATT-AGTGTCA-----------A-AGCTCC------------TGAA-TG-----ATG-TGA----------A----CGCGATTGTTGCCG--TGTCGAATCGT------ACT-CGAT-GAGAA--------TG---A-G-------------A-TGGATT-TG-ATCG-GGGA-CCTG----C-----------TG-TG-AACAATCGACTGC-TC----------------------------------------------------------------------------------------------------------------------------------------------------------------------------------------------------------------------------------------------CGACATC--------------------------ATTTGCAT-----------------------------------------
>Nematodirus_helvetianus(KP150484.1)
------------AACGAT----AGAATACAGCATGGATTG---TTTTG------CTGTGTGTCGAGTG--G---TACTTG----------------CTGTGTTAC---------------AGCGAATCC-----CATT----CAAGTGA--------AGA------AA-----------------GTTTGC-A-------------------ACATGG---------CTC-----------TG-----------TATT-AGTGTCA-----------A-AGCTCC------------TGAA-TG-----ATG-TGA----------A----CGCGATTGTTGCCG--TGTCGAATCGT------ACT-CGAT-GAGAA--------TG---A-G-------------A-TGGATT-TG-ATCG-GGGA-CCTG----C-----------TG-TG-AACAATCGACTGC-TC----------------------------------------------------------------------------------------------------------------------------------------------------------------------------------------------------------------------------------------------CGACATC--------------------------ATTTGCAT-----------------------------------------
>Nematodirus_helvetianus(KP150485.1)
------------AACGAT----AGAATACAGCATGGATTG---TTTTG------CTGTGTGTCGAGTG--G---TACTTG----------------CTGTGTTAC---------------AGCGAATCC-----CATT----CAAGTGA--------AGA------AA-----------------GTTTGC-A-------------------ACATGG---------CTC-----------TG-----------TATT-AGTGTCA-----------A-AGCTCC------------TGAA-TG-----ATG-TGA----------A----CGCGATTGTTGCCG--TGTCGAATCGT------ACT-CGAT-GAGAA--------TG---A-G-------------A-TGGATT-TG-ATCG-GGGA-CCTG----C-----------TG-TG-AACAATCGACTGC-TC----------------------------------------------------------------------------------------------------------------------------------------------------------------------------------------------------------------------------------------------CGACATC--------------------------ATTTGCAT-----------------------------------------
>Nematodirus_helvetianus(KP150486.1)
------------AACGAT----AGAATACAGCATGGATTG---TTTTG------CTGTGTGTCGAGTG--G---TACTTG----------------CTGTGTTAC---------------AGCGAATCC-----CATT----CAAGTGA--------AGA------AA-----------------GTTTGC-A-------------------ACATGG---------CTC-----------TG-----------TATT-AGTGTCA-----------A-AGCTCC------------TGAA-TG-----ATG-TGA----------A----CGCGATTGTTGCCG--TGTCGAATCGT------ACT-CGAT-GAGAA--------TG---A-G-------------A-TGGATT-TG-ATCG-GGGA-CCTG----C-----------TG-TG-AACAATCGACTGC-TC----------------------------------------------------------------------------------------------------------------------------------------------------------------------------------------------------------------------------------------------CGACATC--------------------------ATTTGCAT-----------------------------------------
>Nematodirus_helvetianus(KP150487.1)
------------AACGAT----AGAATACAGCATGGATTG---TTTTG------CTGTGTGTCGAGTG--G---TACTTG----------------CTGTGTTAC---------------AGCGAATCC-----CATT----CAAGTGA--------AGA------AA-----------------GTTTGC-A-------------------ACATGG---------CTC-----------TG-----------TATT-AGTGTCA-----------A-AGCTCC------------TGAA-TG-----ATG-TGA----------A----CGCGATTGTTGCCG--TGTCGAATCGT------ACT-CGAT-GAGAA--------TG---A-G-------------A-TGGATT-TG-ATCG-GGGA-CCTG----C-----------TG-TG-AACAATCGACTGC-TC----------------------------------------------------------------------------------------------------------------------------------------------------------------------------------------------------------------------------------------------CGACATC--------------------------ATTTGCAT-----------------------------------------
>Nematodirus_helvetianus(KP150488.1)
------------AACGAT----AGAATACAGCATGGATTG---TTTTG------CTGTGTGTCGAGTG--G---TACTTG----------------CTGTGTTAC---------------AGCGAATCC-----CATT----CAAGTGA--------AGA------AA-----------------GTTTGC-A-------------------ACATGG---------CTC-----------TG-----------TATT-AGTGTCA-----------A-AGCTCC------------TGAA-TG-----ATG-TGA----------A----CGCGATTGTTGCCG--TGTCGAATCGT------ACT-CGAT-GAGAA--------TG---A-G-------------A-TGGATT-TG-ATCG-GGGA-CCTG----C-----------TG-TG-AACAATCGACTGC-TC----------------------------------------------------------------------------------------------------------------------------------------------------------------------------------------------------------------------------------------------CGACATC--------------------------ATTTGCAT-----------------------------------------
>Nematodirus_helvetianus(KP150489.1)
------------AACGAT----AGAATACAGCATGGATTG---TTTTG------CTGTGTGTCGAGTG--G---TACTTG----------------CTGTGTTAC---------------AGCGAATCC-----CATT----CAAGTGA--------AGA------AA-----------------GTTTGC-A-------------------ACATGG---------CTC-----------TG-----------TATT-AGTGTCA-----------A-AGCTCC------------TGAA-TG-----ATG-TGA----------A----CGCGATTGTTGCCG--TGTCGAATCGT------ACT-CGAT-GAGAA--------TG---A-G-------------A-TGGATT-TG-ATCG-GGGA-CCTG----C-----------TG-TG-AACAATCGACTGC-TC----------------------------------------------------------------------------------------------------------------------------------------------------------------------------------------------------------------------------------------------CGACATC--------------------------ATTTGCAT-----------------------------------------
>Nematodirus_helvetianus(KC580747.1)
------------AACGAT----ATAATACAGCATGGATTG---TTTTG------CTGTTTGTCGAATG--G---TACTTG--------------------CT-----------GTCCTACAGTGAATCC-----CATTC---AAGTGCA---------GA------AC-----------------GTTTGC-A-------------------ACATAGCTCTGTA-----------------------------TAGT-GTCA--------------A-AGCTCC------------TGAA-TG-----ATG-TGA----------A----CGCGATTGTTGCCG--TGTCGAATTGT------ACT-CGGT-GAGAA-------------A-G-------------AGATGAAT-TT-GATCGGGGA-CCTG---CT--AT-------GAACA-ATCGATT-------GT----------------------------------------------------------------------------------------------------------------------------------------------------------------------------------------------------------------------------------TC----------TGACATC--------------------------ATTTGCA------------------------------------------
>Nematodirus_helvetianus(KC580748.1)
------------AACGAT----ATAATACAGCATGGATTG---TTTTG------CTGTTTGTCGAATG--G---TACTTG--------------------CT-----------GTCCTACAGTGAATCC-----CATTC---AAGTGCA---------GA------AC-----------------GTTTGC-A-------------------ACATAGCTCTGTA-----------------------------TAGT-GTCA--------------A-AGCTCC------------TGAA-TG-----ATG-TGA----------A----CGCGATTGTTGCCG--TGTCGAATTGT------ACT-CGGT-GAGAA-------------A-G-------------AGATGAAT-TT-GATCGGGGA-CCTG---CT--AT-------GAACA-ATCGATT-------GT----------------------------------------------------------------------------------------------------------------------------------------------------------------------------------------------------------------------------------TC----------TGACATC--------------------------ATTTGCA------------------------------------------
>Nematodirus_helvetianus(KC580749.1)
------------AACGAT----ATAATACAGCATGGATTG---TTTTG------CTGTTTGTCGAATG--G---TACTTG--------------------CT-----------GTCCTACAGTGAATCC-----CATTC---AAGTGCA---------GA------AC-----------------GTTTGC-A-------------------ACATAGCTCTGTA-----------------------------TAGT-GTCA--------------A-AGCTCC------------TGAA-TG-----ATG-TGA----------A----CGCGATTGTTGCCG--TGTCGAATTGT------ACT-CGGT-GAGAA-------------A-G-------------AGATGAAT-TT-GATCGGGGA-CCTG---CT--AT-------GAACA-ATCGATT-------GT----------------------------------------------------------------------------------------------------------------------------------------------------------------------------------------------------------------------------------TC----------TGACATC--------------------------ATTTGCA------------------------------------------
>Nematodirus_helvetianus(KC580750.1)
------------AACGAT----ATAATACAGCATGGATTG---TTTTG------CTGTTTGTCGAATG--G---TACTTG--------------------CT-----------GTCCTACAGTGAATCC-----CATTC---AAGTGCA---------GA------AC-----------------GTTTGC-A-------------------ACATAGCTCTGTA-----------------------------TAGT-GTCA--------------A-AGCTCC------------TGAA-TG-----ATG-TGA----------A----CGCGATTGTTGCCG--TGTCGAATTGT------ACT-CGGT-GAGAA-------------A-G-------------AGATGAAT-TT-GATCGGGGA-CCTG---CT--AT-------GAACA-ATCGATT-------GT----------------------------------------------------------------------------------------------------------------------------------------------------------------------------------------------------------------------------------TC----------TGACATC--------------------------ATTTGCA------------------------------------------
>Nematodirus_helvetianus(KC580751.1)
------------AACGAT----ATAATACAGCATGGATTG---TTTTG------CTGTGTGTCGAATG--G---TACTTG--------------------CT-----------GTGAAACAGTGAATCC-----CATTC---AAGTGAA---------GA------AG-----------------GTTTGC-A-------------------ACATGGCTCTGTG--TTA--------------------------GT-GTCA--------------A-AGCTCC------------TGAA-TG-----ATG-TGA----------ACGCGATTG----TTGCCG--TGTCGAATTGT------ACT-CGGT-GAGAA--------TG---A-G-------------A-TGAATT-TG-ATCG-GGGA-CCTG--CTTTAAA----------CA-ATCGATT-------GT----------------------------------------------------------------------------------------------------------------------------------------------------------------------------------------------------------------------------------TC----------TGACATC--------------------------ATTTGCA------------------------------------------
>Nematodirus_helvetianus(KC580752.1)
------------AACGAT----ATAATACAGCATGGATTG---TTTTG------CTGTGTGTCGAATG--G---TACTTG--------------------CT-----------GTGAAACAGTGAATCC-----CATTC---AAGTGAA---------GA------AG-----------------GTTTGC-A-------------------ACATGGCTCTGTG--TTA--------------------------GT-GTCA--------------A-AGCTCC------------TGAA-TG-----ATG-TGA----------ACGCGATTG----TTGCCG--TGTCGAATTGT------ACT-CGGT-GAGAA--------TG---A-G-------------A-TGAATT-TG-ATCG-GGGA-CCTG--CTTTAAA----------CA-ATCGATT-------GT----------------------------------------------------------------------------------------------------------------------------------------------------------------------------------------------------------------------------------TC----------TGACATC--------------------------ATTTGCA------------------------------------------
>Nematodirus_helvetianus(KC580753.1)
------------AACGAT----ATAATACAGCATGGATTG---TTTTG------CTGTGTGTCGAATG--G---TACTTG--------------------CT-----------GTGAAACAGTGAATCC-----CATTC---AAGTGAA---------GA------AG-----------------GTTTGC-A-------------------ACATGGCTCTGTG--TTA--------------------------GT-GTCA--------------A-AGCTCC------------TGAA-TG-----ATG-TGA----------ACGCGATTG----TTGCCG--TGTCGAATTGT------ACT-CGGT-GAGAA--------TG---A-G-------------A-TGAATT-TG-ATCG-GGGA-CCTG--CTTTAAA----------CA-ATCGATT-------GT----------------------------------------------------------------------------------------------------------------------------------------------------------------------------------------------------------------------------------TC----------TGACATC--------------------------ATTTGCA------------------------------------------
>Ashworthius_sidemi(AJ577470.1)
--------------ATAT----ATMTCWCTGTGTGTG------TRTTT-CTCW-CTGTGTGWGYGGGG--G---CGCGTG-----------T-C------TCTCT-CTCWCACA------WAWATATCT-----CTCCC---CCSCGCG--------WGAGMGCATAT---------ATAC----ACACAC-C-------------------ACAGTG---TGTGTGTGGTMTGCACACGCGC-------ACATATGT-GTGT-----------G----TGTGGTGTG--TA-----TATATAT-----ATA-TAT----------ATATA--TA----TTGCCA-CTATTTGAGTAT------GCT-CAAT-GAATA--------TT---T-G-------------AGTTGAACTTG-AATA-ATGA-CATG---AC-----------AA-TG-G-CAATA--AA---TT-----------------------------------------------------------------------------------------------------------------------------------------------------------------------------------------------------------------------------------CA---------TT-TATC--------------------------GATTGAATAATACAACCTGAGCTCAGGCGTGATTACCC-----------
>Bunostomum_phlebotomum(FJ616999.1)
-------------AAAAT----CTACTACAGTGTAGC-TG---GTGTGTAACA-CTGTTTGTCGAATG--G---CACTTG--------------------CTTCC---------------AGCGATTCC-----CATTC---AAGAGCA---------GA------AT--------AATATCGCAACATGTAG-------------------GCGTTA----GTAGACTA----------------------GCTAAT-ACTA--------------A-CGTCGT------------TACA-CGGAATAATA-TAA----------A----CACTATCATTGCTG-CTGTTAATTCGTTTGCCGACT-TATC-GAACG--------TT---------------------TTAACGGT--GACAGGTGA---------------------AA-CA-A-TGATG-------TT-----------------------------------------------------------------------------------------------------------------------------------------------------------------------------------------------------------------------------------------------TGTGTT--------------------------GTTTGCAC-----------------------------------------
>Bunostomum_phlebotomum(FJ616999.1)2
-------------AAAAT----CTACTACAGTGTAGC-TG---GTGTGTAACA-CTGTTTGTCGAATG--G---CACTTG--------------------CTTCC---------------AGCGATTCC-----CATTC---AAGAGCA---------GA------AT--------AATATCGCAACATGTAG-------------------GCGTTA----GTAGACTA----------------------GCTAAT-ACTA--------------A-CGTCGT------------TACA-CGGAATAATA-TAA----------A----CACTATCATTGCTG-CTGTTAATTCGTTTGCCGACT-TATC-GAACG--------TT---------------------TTAACGGT--GACAGGTGA---------------------AA-CA-A-TGATG-------TT-----------------------------------------------------------------------------------------------------------------------------------------------------------------------------------------------------------------------------------------------TGTGTT--------------------------GTTTGCAC-----------------------------------------
>Bunostomum_phlebotomum(GQ859497.1)
-----------TTAAAAT----CTACTACAGTGTAGCTGG---TGTGT-AACA-CTGTTTGTCGAATG--G---CACTTG----------T----------T--T-CC------------AGCGATTCC-----CATTC---AAGAGCA--------GAA------TT-----------AT-----ATCGC-A-------------------ACAT-G---TAGGCGTTA-------GTAGACTAGC-------TAAT-ACTA-----------ACGT-CGTTACACGGAA------TA----------ATA-TAAAC--------A--CTATCA----TTGCTG-CTGTTAATTCGTTTGCCGACT-TATC-GAACG--------TT---------------------TTAACG---------GTGA-CAGG----T--GA-------AA-CA-A-TGATG-------TT-----------------------------------------------------------------------------------------------------------------------------------------------------------------------------------------------------------------------------------------------TGTGTT--------------------------GTTTGCAC-----------------------------------------
>Bunostomum_phlebotomum(GQ859497.1)2
-----------TTAAAAT----CTACTACAGTGTAGCTGG---TGTGT-AACA-CTGTTTGTCGAATG--G---CACTTG----------T----------T--T-CC------------AGCGATTCC-----CATTC---AAGAGCA--------GAA------TT-----------AT-----ATCGC-A-------------------ACAT-G---TAGGCGTTA-------GTAGACTAGC-------TAAT-ACTA-----------ACGT-CGTTACACGGAA------TA----------ATA-TAAAC--------A--CTATCA----TTGCTG-CTGTTAATTCGTTTGCCGACT-TATC-GAACG--------TT---------------------TTAACG---------GTGA-CAGG----T--GA-------AA-CA-A-TGATG-------TT-----------------------------------------------------------------------------------------------------------------------------------------------------------------------------------------------------------------------------------------------TGTGTT--------------------------GTTTGCAC-----------------------------------------
>Bunostomum_trigonocephalum(KC998751.1)
-------------AAAAT----CTACTACAGTGGTGC--------TTGTAACA-CTGTTTGTCGAATG--G---CACTTA------------------CTTTTTC---------------AGTAATTCC-----CATTC---AAGAGCG--------GAA------AT--------GCAATCGCAACATGT---------------------ACTTTA----GTAGGCTA---------GTTG----------------ACTA--------------A-CGTTACA-----------TGAAATA-----ACA-TAA----------ATTCTCA------TTGTTG-CTGTTAATTCGTTTGTCGACT-TAACTAAACG--------TT---------------------TTAACG---------GTGA-CAAG----T-----------AG----AACAATG-------AT----------------------------------------------------------------------------------------------------------------------------------------------------------------------------------------------------------------------------------AT----------TTATGTT--------------------------ATTTGCAA-----------------------------------------
>Bunostomum_trigonocephalum(GQ859496.1)
-------------AAAAT----CTACTACAGTGTAGC------T-TGT-AACA-CTGTTTGTCGAATG--G---CACTTACT---TT-T-TC----------------------------AGTAATTCC-----CATTC---AAGAGAA--------GAA------AT-----------GC----AATCGC-A-------------------ACAT-G---TA--CGTTA------------------GTAGGCTAGTTG--ACTA-----------A-CGTTACA-----------TGAAATA-----ACA-TAA----------A--TTCTCA----TTGTTG-CTGTTAATTCGTTTGTCGACT-TAACTAAATG--------TT---------------------TTAACG---------GTGA-CAAG--TAG-----------GA-CA-A-TGATA-------TT-----------------------------------------------------------------------------------------------------------------------------------------------------------------------------------------------------------------------------------------------TATGTT--------------------------ATTTGCAA-----------------------------------------
>Bunostomum_trigonocephalum(KC998752.1)
-------------AAAAT----CTACTACAGTGTAGC------T-TGT-AACA-CTGTTTGTCGAATG--G---CACTTACT---TT-T-TC----------------------------AGTAATTCC-----CATTC---AAGAGCA--------GAA------AT-----------GC----AATCGC-A-------------------ACAT-G---TA--CTTTA------------------GTAGGCTAGTTG--ACTA-----------G-CGTTACA-----------TGAAATA-----ACA-TAA----------A--TTCTCA----TTGTTG-CTGTTAATTCGTTTGTCGACT-TAACTAAATG--------TT---------------------TTAACG---------GTGA-CAAG--TAG-----------AA-CA-A-TGATA-------TT-----------------------------------------------------------------------------------------------------------------------------------------------------------------------------------------------------------------------------------------------TATGTT--------------------------ATTTGCAA-----------------------------------------
>Bunostomum_trigonocephalum(AJ001595.1)
-------------AAAAT----CTACTACAGTGTAGC--------TTGTAACA-CTGTTTGTCGAATG--G---CACTTA------------------CTTTTTC---------------AGTAATTCC-----CATTC---AAGAGCA--------GAA------AT---------GCAATGCAACATGT---------------------ACGTTA----GTAGGCTA---------GTTG----------------ACTA--------------A-CGTTACA-----------TGAAAGA-----ACA-TAA----------ATTCTCA------TTGTTG-CTGTTAATTCGTTTGTCGACT-TAACTAAACG--------TT---------------------TTAACG---------GTGA-CAAG----T-----------AG----AACAATG-------AT----------------------------------------------------------------------------------------------------------------------------------------------------------------------------------------------------------------------------------AT----------TTATGTT--------------------------ATTTGCAA-----------------------------------------
>Bunostomum_trigonocephalum(AY439022.1)
-------------AAAAT----CTACTACAGTGTAGC-------TTGT-AACA-CTGTTTGTCGAATG--G---CACTTA--CT-TT-T-TC----------------------------AGTAATTCC-----CATTC---AAGAGCA--------GAA------AT-----------GC----AATCGC-A-------------------ACAT-G---TA--CTTTA------------------GTAGGCTAGTTG--ACTA-----------A-CGTTACA-----------TGAAATA-----ACA-TAA----------A--TTCTCA----TTGTTG-CTGTTAATTCGTTTGTCGACT-TAACTAAACG--------TT---------------------TTAACG---------GTGA-CAAG--TAG-----------AA-CA-A-TGATA-------TT-----------------------------------------------------------------------------------------------------------------------------------------------------------------------------------------------------------------------------------------------TATGTT--------------------------ATTTGCAA-----------------------------------------
>Bunostomum_trigonocephalum(KC998754.1)
-------------AAAAT----CTACTACAGTGTAGC-------TTGT-AACA-CTGTTTGTCGAATG--G---CACTTA--CT-TT-T-TC----------------------------AGTAATTCC-----CATTC---AAGAGCA--------GAA------AT-----------GC----AATCGC-A-------------------ACAT-G---TA--CTTTA------------------GTAGGCTAGTTG--ACTA-----------A-CGTTACA-----------TGAAATA-----ACA-TAA----------A--TTCTCA----TTGTTG-CTGTTAATTCGTTTGTCGACT-TAACTAAACG--------TT---------------------TTAACG---------GTGA-CAAG--TAG-----------AA-CA-A-TGATA-------TT-----------------------------------------------------------------------------------------------------------------------------------------------------------------------------------------------------------------------------------------------TATGTT--------------------------ATTTGCAA-----------------------------------------
>Bunostomum_trigonocephalum(KC998753.1)
-------------AAAAT----CTACTACAGTGTAGC--------TTGTAACA-CTGTTTGTCGAATG--G---CACTTA----CTTTT-TC----------------------------AGTAATTCC-----CATTC---AAGAGCA--------GAA-----------------ATGC----AATCGC-A-------------------ACAT-G---TACG--TTA------------GTAGGCTAGTTG-----ACTA--------------A-CGTTACA-----------TGAAATA-----ACA-TAA----------A--TTCTCA----TTGTTG-CTGTTAATTCGTTTGTCGACT-TAACTAAACG--------TT---------------------TTAACG---------GTGA-CAAG--TAG-----------AA-CA-A-TGATA-------------------------------------------------------------------------------------------------------------------------------------------------------------------------------------------------------------------------------------------T-----------TTATGTT--------------------------ATTTGCAA-----------------------------------------
>Ashworthius_sidemi(EF467325.1)
TTCAGGGTTGTTAACGAT----ATACTACAATGTGGC-TA---ATTTT-AACA-TTGTTAGTCGAATG--G---CATTTG----------TC--------CT-TT--TCATTCAAATAAGGATAATTCC-----CATTT---GAGATCA--------AGA------AT---------TTAT----ACATGC-A-------------------ACAG------GTG--TTA----ATGTTGTTA-----------AAAC-AGCATTAAT---------A-TTTGTC------------TGAA-TG-----GTA-TGAATATATATATA----TATA----TTGCCA-CTATTTGAGTAT------GCT-CAAT-GAATA--------TT---T-G-------------AGTTGAACTTG-AATA-ATGA-CATG-------AC-------AA-TG-G-CAATA--AA---TT----------------------------------------------------------------------------------------------------------------------------------------------------------------------------------------------------------------------------------CA----------TT-TATC--------------------------GATTGAATAATACAACCTGAGCTCAGGCGTGATACCCGCTGAACTAAGC
>Ashworthius_sidemi(KF414629.1)
TTCAGGGTTGTTAACGAT----ATACTACAATGTGGC-TA---ATTTT-AACA-TTGTTAGTCGAATG--G---CATTTG----------TC--------CT-TT--TCATTCAAATAAGGATAATTCC-----CATTT---GAGATCA--------AGA------AT---------TTAT----ACATGC-A-------------------ACAG------GTG--TTA------------------------------------------------------------------------------------------------A------TG----TTG--------------------------------------------------------------------------TA-------------------------------------------------------------------------------------------------------------------------------------------------------------------------------------------------------------------------------------------------------------------------------------------------------------------------------------------------------------------------------------
>Ashworthius_sidemi(KF414630.1)
TTCAGGGTTGTTAACGAT----ATACTACAATGTGGC-TA---ATTTT-AACA-TTGTTAGTCGAATG--G---CATTTG----------TC--------CT--T-TTCATTCAAATAAGGATAATTCC-----CATTT---GAGATCA--------AGA------AT---------TTAT----ACATGC-A-------------------ACAG------GTG--TTA-----------------------------------------------A-------------------TG--------------------------------------------------------------------------------------------------------------------------------------------------------------------------TT--------------------------------------------------------------------------------------------------------------------------------------------------------------------------------------------------------------------------------------------------------------------------------------------------------------------------------
>Haemonchus_contortus(JX901152.1)
------------AACCAT----ATACTACAATGAGGG-CA---ATTTC-AACA-TTGTTTGTCAAATG--G---CATATG----------TC--------TT--T--A-----A------GATAATTCC-----CATTT---CAGATCA--------AGA------AC---------ATAT----ACATGC-A-------------------ACGT-G----ATG--TTA-----------AG-----------AAAT-TGTA--------------A-CATCCC------------TGAA-TG-----ATA-TGA----------A----CATG----TTGCCA-CTATTTCAGTGT------ACT-CAGC-GAATA--------TTG--A-G-------------A-TTGACT-TA-GATA-GTGA-CATG----T--AT-------GG-CC-A-CGATG-------TT----------------------------------------------------------------------------------------------------------------------------------------------------------------------------------------------------------------------------------CT----------TT-TATC--------------------------ATTTGTAT-----------------------------------------
>Haemonchus_contortus(AB908962.1)
------------AACCAT----ATACTACAATGATGGGCA---ATTTC-AACA-TTGTTTGTCAAATG--G---CATTTG----------TC--------TT--T--T-----A------GACAATTCC-----CATTT---CAGTTCA--------AGA------AC---------ATAT----ACATGC-A-------------------ACGT-G----ATGTATAG-----------TG-----------AAAT-TGTA--------------A-CATTCC------------TGAA-TG-----ATA-TGA----------A----CATG----TTGCCA-CTATTTGAGTGT------ACT-CAGCGGAATA--------TTG--A-G-------------AGTTGACTATAGAGTA-GTGA-CATG---CT--AT-------GG-CG-A-CGATG-------TT----------------------------------------------------------------------------------------------------------------------------------------------------------------------------------------------------------------------------------AT----------TT-TATC--------------------------ATTTGTAT-----------------------------------------
>Haemonchus_contortus(JX901147.1)
------------AACCAT----ATACTACAATGAGGG-GA---ATATC-AACA-TTGTTTGTCAAATG--G---CATTTG----------TC--------TT--T--A-----A------AATAATTCC-----CATTT---CAGTTCA--------AGA------AC---------ATAT----ACATGC-A-------------------ACGT-G----ATG--TTA-----------AG-----------AAAT-TGTA--------------A-CATCCC------------TGAA-TG-----ATA-TGA----------A----CATG----TTGCCA-CTATTTCAGTGT------ACT-CAGC-GAATA--------TTG--A-G-------------A-TTGACT-TA-GAAA-GTGA-CATG----T--AT-------GG-CG-A-CGATG-------TT----------------------------------------------------------------------------------------------------------------------------------------------------------------------------------------------------------------------------------CT----------AT-TATC--------------------------ATTTGTAT-----------------------------------------
>Haemonchus_contortus(JX901153.1)
------------AACCAT----ATACTACAATGAGGG-GA---ATATC-AACA-TTGTTTGTCAAATG--G---CATTTG----------TC--------TT--T--A-----A------AATAATTCC-----CATTT---CAGTTCA--------AGA------AC---------ATAT----ACATGC-A-------------------ACGT-G----ATG--TTA-----------AG-----------AAAT-TGTA--------------A-CATCCC------------TGAA-TG-----ATA-TGA----------A----CATG----TTGCCA-CTATTTCAGTGT------ACT-CAGC-GAATA--------TTG--A-G-------------A-TTGACT-TA-GAAA-GTGA-CATG----T--AT-------GG-CG-A-CGATG-------TT----------------------------------------------------------------------------------------------------------------------------------------------------------------------------------------------------------------------------------CT----------AT-TATC--------------------------ATTTGTAT-----------------------------------------
>Haemonchus_placei(KF364625.1)
------------AACCAT----ATACTACAATGTGGC-TA---RTTTC-AACA-TTGTTTGTCAAATG--G---CATTTG----------TC--------TT--T--T-----A------GACAATTCC-----CATTT---CAGTTCA--------AGA------AC---------ATAT----ACATGC-A-------------------ACGT-G----ATG--TTA-----------TG-----------AAAT-TGTA--------------A-CATYCC------------TGAA-TG-----ATA-TGA----------A----CATG----TTGCCA-CTATTTGAGTGT------ACT-CAGC-GAATA--------TTG--A-G-------------A-TTGACT-TA-GATA-GTGA-CATG----T--AT-------GG-CA-A-CGATG-------TT----------------------------------------------------------------------------------------------------------------------------------------------------------------------------------------------------------------------------------CT----------TT-TRTC--------------------------ATTTGTATAA---------------------------------------
>Haemonchus_placei(JN128895.1)
-----------------------TACTACAATGTGGC-TA---GTTTC-AACA-TTGTTTGTCAAATG--G---CATTTG----------TC--------TT--T--T-----A------GACAATTCC-----CATTT---CAGTTCA--------AGA------AC---------ATAT----ACATGC-A-------------------ACGT-G----ATG--TTA-----------TG-----------AAAT-TGTA--------------A-CATCCC------------TGAA-TG-----ATA-TGA----------A----CATG----TTGCCA-CTATTTGAGTGT------ACT-CAGC-GAATA--------TTG--A-G-------------A-TTGACT-TA-GATA-GTGA-CATG----T--AT-------GG-CA-A-CGATG-------TT----------------------------------------------------------------------------------------------------------------------------------------------------------------------------------------------------------------------------------CT----------TT-TGTC--------------------------ATTTGTATAA---------------------------------------
>Haemonchus_placei(JQ342248.1)
-----------------------TACTACAATGTGGC-TA---GTTTC-AACA-TTGTTTGTCAAATG--G---CATTTG----------TC--------TT--T--T-----A------GACAATTCC-----CATTT---CAGTTCA--------AGA------AC---------ATAT----ACATGC-A-------------------ACGT-G----ATG--TTA-----------TG-----------AAAT-TGTA--------------A-CATCCC------------TGAA-TG-----ATA-TGA----------A----CATG----TTGCCA-CTATTTGAGTGT------ACT-CAGC-GAATA--------TTG--A-G-------------A-TTGACT-TA-GATA-GTGA-CATG----T--AT-------GG-CA-A-CGATG-------TT----------------------------------------------------------------------------------------------------------------------------------------------------------------------------------------------------------------------------------CT----------TT-TGTC--------------------------ATTTGTATAA---------------------------------------
>Haemonchus_placei(KF364626.1)
------------AACCAT----ATACTACAATGTGGC-TA---GTTTC-AACA-TTGTTTGTCAAATG--G---CATTTG----------TC--------TT--T--T-----A------GACAATTCC-----CATTT---CAGTTCA--------AGA------AC---------ATAT----ACATGC-A-------------------ACGT-G----ATG--TTA-----------TG-----------AAAT-TGTA--------------A-CATCCC------------TGAA-TG-----ATA-TGA----------A----CATG----TTGCCA-CTATTTGAGTGT------ACT-CAGC-GAATA--------TTG--A-G-------------A-TTGACT-TA-GATA-GTGA-CATG----T--AT-------GG-CA-A-CGATG-------TT----------------------------------------------------------------------------------------------------------------------------------------------------------------------------------------------------------------------------------CT----------TT-TGTC--------------------------ATTTGTATAA---------------------------------------
>Haemonchus_placei(KP150465.1)
------------AACCAT----ATACTACAATGTGGC-TA---GTTTC-AACA-TTGTTTGTCAAATG--G---CATTTG----------TC--------TT--T--T-----A------GACAATTCC-----CATTT---CAGTTCA--------AGA------AC---------ATAT----ACATGC-A-------------------ACGT-G----ATG--TTA-----------TG-----------AAAT-TGTA--------------A-CATCCC------------TGAA-TG-----ATA-TGA----------A----CATG----TTGCCA-CTATTTGAGTGT------ACT-CAGC-GAATA--------TTG--A-G-------------A-TTGACT-TA-GATA-GTGA-CATG----T--AT-------GG-CA-A-CGATG-------TT----------------------------------------------------------------------------------------------------------------------------------------------------------------------------------------------------------------------------------CT----------TT-TGTC--------------------------ATTTGTATAA---------------------------------------
>Haemonchus_placei(KF364627.1)
------------AACCAT----ATACTACAATGTGGG-TA---GTTTC-AACA-TTGTTTGTCAAATG--G---CATTTG----------TC--------TT--T--T-----A------GACAATTCC-----CATTT---CAGTTCA--------AGA------AC---------ATAT----ACATGC-A-------------------ACGT-G----ATG--TTA-----------TG-----------AAAT-TGTA--------------A-CATCCC------------TGAA-TG-----ATA-TGA----------A----CATG----TTGCCA-CTATTTGAGTGT------ACT-CAGC-GAATA--------TTG--A-G-------------A-TTGACT-TA-GATA-GTGA-CATG----T--AT-------GG-CA-A-CGATG-------TT----------------------------------------------------------------------------------------------------------------------------------------------------------------------------------------------------------------------------------CT----------TT-TGTC--------------------------ATTTGTATAA---------------------------------------
>Haemonchus_placei(KJ724326.1)
------------AACCAT----ATACTACAATGTGGC-TA---GTTTC-AACA-TTGTTTGTCAAATG--G---CATTTG----------TC--------TT--T--T-----A------GACAWTTCC-----CATTT---CAGTTCA--------AGA------AC---------ATAT----ACATGC-A-------------------ACGT-G----ATG--TTA-----------TG-----------AAAT-TGTA--------------A-CATCCC------------TGAA-TG-----ATA-TGA----------A----CATG----TTGCCA-CTATTTGAGTGT------ACT-CAGC-GAATA--------TTG--A-G-------------A-TTGACT-TA-GATA-GTGA-CATG----T--AT-------GG-CA-A-CGATG-------TT----------------------------------------------------------------------------------------------------------------------------------------------------------------------------------------------------------------------------------CT----------TT-TGTC--------------------------ATTTGTATAA---------------------------------------
>Haemonchus_placei(KJ724327.1)
------------AACCAT----ATACTACAATGTGGC-TA---GTTTC-AACA-TTGTTTGTCAAATG--G---CATTTG----------TC--------TT--T--T-----A------GACAWTTCC-----CATTT---CAGTTCA--------AGA------AC---------ATAT----ACATGC-A-------------------ACGT-G----ATG--TTA-----------TG-----------AAAT-TGTA--------------A-CATCCC------------TGAA-TG-----ATA-TGA----------A----CATG----TTGCCA-CTATTTGAGTGT------ACT-CAGC-GAATA--------TTG--A-G-------------A-TTGACT-TA-GATA-GTGA-CATG----T--AT-------GG-CA-A-CGATG-------TT----------------------------------------------------------------------------------------------------------------------------------------------------------------------------------------------------------------------------------CT----------TT-TGTC--------------------------ATTTGTATAA---------------------------------------
>Haemonchus_placei(KJ724328.1)
------------AACCAT----ATACTACAATGTGGC-TA---GTTTC-AACA-TTGTTTGTCAAATG--G---CATTTG----------TC--------TT--T--T-----A------GACAWTTCC-----CATTT---CAGTTCA--------AGA------AC---------ATAT----ACATGC-A-------------------ACGT-G----ATG--TTA-----------TG-----------AAAT-TGTA--------------A-CATCCC------------TGAA-TG-----ATA-TGA----------A----CATG----TTGCCA-CTATTTGAGTGT------ACT-CAGC-GAATA--------TTG--A-G-------------A-TTGACT-TA-GATA-GTGA-CATG----T--AT-------GG-CA-A-CGATG-------TT----------------------------------------------------------------------------------------------------------------------------------------------------------------------------------------------------------------------------------CT----------TT-TGTC--------------------------ATTTGTATAA---------------------------------------
>Haemonchus_placei(KJ724329.1)
------------AACCAT----ATACTACAATGTGGC-TA---GTTTC-AACA-TTGTTTGTCAAATG--G---CATTTG----------TC--------TT--T--T-----A------GACAWTTCC-----CATTT---CAGTTCA--------AGA------AC---------ATAT----ACATGC-A-------------------ACGT-G----ATG--TTA-----------TG-----------AAAT-TGTA--------------A-CATCCC------------TGAA-TG-----ATA-TGA----------A----CATG----TTGCCA-CTATTTGAGTGT------ACT-CAGC-GAATA--------TTG--A-G-------------A-TTGACT-TA-GATA-GTGA-CATG----T--AT-------GG-CA-A-CGATG-------TT----------------------------------------------------------------------------------------------------------------------------------------------------------------------------------------------------------------------------------CT----------TT-TGTC--------------------------ATTTGTATAA---------------------------------------
>Haemonchus_placei(KJ724330.1)
------------AACCAT----ATACTACAATGTGGC-TA---GTTTC-AACA-TTGTTTGTCAAATG--G---CATTTG----------TC--------TT--T--T-----A------GACAWTTCC-----CATTT---CAGTTCA--------AGA------AC---------ATAT----ACATGC-A-------------------ACGT-G----ATG--TTA-----------TG-----------AAAT-TGTA--------------A-CATCCC------------TGAA-TG-----ATA-TGA----------A----CATG----TTGCCA-CTATTTGAGTGT------ACT-CAGC-GAATA--------TTG--A-G-------------A-TTGACT-TA-GATA-GTGA-CATG----T--AT-------GG-CA-A-CGATG-------TT----------------------------------------------------------------------------------------------------------------------------------------------------------------------------------------------------------------------------------CT----------TT-TGTC--------------------------ATTTGTATAA---------------------------------------
>Haemonchus_placei(KJ724331.1)
------------AACCAT----ATACTACAATGTGGC-TA---GTTTC-AACA-TTGTTTGTCAAATG--G---CATTTG----------TC--------TT--T--T-----A------GACAWTTCC-----CATTT---CAGTTCA--------AGA------AC---------ATAT----ACATGC-A-------------------ACGT-G----ATG--TTA-----------TG-----------AAAT-TGTA--------------A-CATCCC------------TGAA-TG-----ATA-TGA----------A----CATG----TTGCCA-CTATTTGAGTGT------ACT-CAGC-GAATA--------TTG--A-G-------------A-TTGACT-TA-GATA-GTGA-CATG----T--AT-------GG-CA-A-CGATG-------TT----------------------------------------------------------------------------------------------------------------------------------------------------------------------------------------------------------------------------------CT----------TT-TGTC--------------------------ATTTGTATAA---------------------------------------
>Haemonchus_placei(KJ724332.1)
------------AACCAT----ATACTACAATGTGGC-TA---GTTTC-AACA-TTGTTTGTCAAATG--G---CATTTG----------TC--------TT--T--T-----A------GACAWTTCC-----CATTT---CAGTTCA--------AGA------AC---------ATAT----ACATGC-A-------------------ACGT-G----ATG--TTA-----------TG-----------AAAT-TGTA--------------A-CATCCC------------TGAA-TG-----ATA-TGA----------A----CATG----TTGCCA-CTATTTGAGTGT------ACT-CAGC-GAATA--------TTG--A-G-------------A-TTGACT-TA-GATA-GTGA-CATG----T--AT-------GG-CA-A-CGATG-------TT----------------------------------------------------------------------------------------------------------------------------------------------------------------------------------------------------------------------------------CT----------TT-TGTC--------------------------ATTTGTATAA---------------------------------------
>Haemonchus_placei(KJ724333.1)
------------AACCAT----ATACTACAATGTGGC-TA---GTTTC-AACA-TTGTTTGTCAAATG--G---CATTTG----------TC--------TT--T--T-----A------GACAWTTCC-----CATTT---CAGTTCA--------AGA------AC---------ATAT----ACATGC-A-------------------ACGT-G----ATG--TTA-----------TG-----------AAAT-TGTA--------------A-CATCCC------------TGAA-TG-----ATA-TGA----------A----CATG----TTGCCA-CTATTTGAGTGT------ACT-CAGC-GAATA--------TTG--A-G-------------A-TTGACT-TA-GATA-GTGA-CATG----T--AT-------GG-CA-A-CGATG-------TT----------------------------------------------------------------------------------------------------------------------------------------------------------------------------------------------------------------------------------CT----------TT-TGTC--------------------------ATTTGTATAA---------------------------------------
>Haemonchus_placei(KJ724334.1)
------------AACCAT----ATACTACAATGTGGC-TA---GTTTC-AACA-TTGTTTGTCAAATG--G---CATTTG----------TC--------TT--T--T-----A------GACAWTTCC-----CATTT---CAGTTCA--------AGA------AC---------ATAT----ACATGC-A-------------------ACGT-G----ATG--TTA-----------TG-----------AAAT-TGTA--------------A-CATCCC------------TGAA-TG-----ATA-TGA----------A----CATG----TTGCCA-CTATTTGAGTGT------ACT-CAGC-GAATA--------TTG--A-G-------------A-TTGACT-TA-GATA-GTGA-CATG----T--AT-------GG-CA-A-CGATG-------TT----------------------------------------------------------------------------------------------------------------------------------------------------------------------------------------------------------------------------------CT----------TT-TGTC--------------------------ATTTGTATAA---------------------------------------
>Haemonchus_placei(KJ724335.1)
------------AACCAT----ATACTACAATGTGGC-TA---GTTTC-AACA-TTGTTTGTCAAATG--G---CATTTG----------TC--------TT--T--T-----A------GACAWTTCC-----CATTT---CAGTTCA--------AGA------AC---------ATAT----ACATGC-A-------------------ACGT-G----ATG--TTA-----------TG-----------AAAT-TGTA--------------A-CATCCC------------TGAA-TG-----ATA-TGA----------A----CATG----TTGCCA-CTATTTGAGTGT------ACT-CAGC-GAATA--------TTG--A-G-------------A-TTGACT-TA-GATA-GTGA-CATG----T--AT-------GG-CA-A-CGATG-------TT----------------------------------------------------------------------------------------------------------------------------------------------------------------------------------------------------------------------------------CT----------TT-TGTC--------------------------ATTTGTATAA---------------------------------------
>Haemonchus_placei(KJ724336.1)
------------AACCAT----ATACTACAATGTGGC-TA---GTTTC-AACA-TTGTTTGTCAAATG--G---CATTTG----------TC--------TT--T--T-----A------GACAWTTCC-----CATTT---CAGTTCA--------AGA------AC---------ATAT----ACATGC-A-------------------ACGT-G----ATG--TTA-----------TG-----------AAAT-TGTA--------------A-CATCCC------------TGAA-TG-----ATA-TGA----------A----CATG----TTGCCA-CTATTTGAGTGT------ACT-CAGC-GAATA--------TTG--A-G-------------A-TTGACT-TA-GATA-GTGA-CATG----T--AT-------GG-CA-A-CGATG-------TT----------------------------------------------------------------------------------------------------------------------------------------------------------------------------------------------------------------------------------CT----------TT-TGTC--------------------------ATTTGTATAA---------------------------------------
>Haemonchus_placei(KJ724337.1)
------------AACCAT----ATACTACAATGTGGC-TA---GTTTC-AACA-TTGTTTGTCAAATG--G---CATTTG----------TC--------TT--T--T-----A------GACAWTTCC-----CATTT---CAGTTCA--------AGA------AC---------ATAT----ACATGC-A-------------------ACGT-G----ATG--TTA-----------TG-----------AAAT-TGTA--------------A-CATCCC------------TGAA-TG-----ATA-TGA----------A----CATG----TTGCCA-CTATTTGAGTGT------ACT-CAGC-GAATA--------TTG--A-G-------------A-TTGACT-TA-GATA-GTGA-CATG----T--AT-------GG-CA-A-CGATG-------TT----------------------------------------------------------------------------------------------------------------------------------------------------------------------------------------------------------------------------------CT----------TT-TGTC--------------------------ATTTGTATAA---------------------------------------
>Haemonchus_placei(KJ724338.1)
------------AACCAT----ATACTACAATGTGGC-TA---GTTTC-AACA-TTGTTTGTCAAATG--G---CATTTG----------TC--------TT--T--T-----A------GACAWTTCC-----CATTT---CAGTTCA--------AGA------AC---------ATAT----ACATGC-A-------------------ACGT-G----ATG--TTA-----------TG-----------AAAT-TGTA--------------A-CATCCC------------TGAA-TG-----ATA-TGA----------A----CATG----TTGCCA-CTATTTGAGTGT------ACT-CAGC-GAATA--------TTG--A-G-------------A-TTGACT-TA-GATA-GTGA-CATG----T--AT-------GG-CA-A-CGATG-------TT----------------------------------------------------------------------------------------------------------------------------------------------------------------------------------------------------------------------------------CT----------TT-TGTC--------------------------ATTTGTATAA---------------------------------------
>Haemonchus_placei(KJ724339.1)
------------AACCAT----ATACTACAATGTGGC-TA---GTTTC-AACA-TTGTTTGTCAAATG--G---CATTTG----------TC--------TT--T--T-----A------GACAWTTCC-----CATTT---CAGTTCA--------AGA------AC---------ATAT----ACATGC-A-------------------ACGT-G----ATG--TTA-----------TG-----------AAAT-TGTA--------------A-CATCCC------------TGAA-TG-----ATA-TGA----------A----CATG----TTGCCA-CTATTTGAGTGT------ACT-CAGC-GAATA--------TTG--A-G-------------A-TTGACT-TA-GATA-GTGA-CATG----T--AT-------GG-CA-A-CGATG-------TT----------------------------------------------------------------------------------------------------------------------------------------------------------------------------------------------------------------------------------CT----------TT-TGTC--------------------------ATTTGTATAA---------------------------------------
>Haemonchus_placei(KJ724340.1)
------------AACCAT----ATACTACAATGTGGC-TA---GTTTC-AACA-TTGTTTGTCAAATG--G---CATTTG----------TC--------TT--T--T-----A------GACAWTTCC-----CATTT---CAGTTCA--------AGA------AC---------ATAT----ACATGC-A-------------------ACGT-G----ATG--TTA-----------TG-----------AAAT-TGTA--------------A-CATCCC------------TGAA-TG-----ATA-TGA----------A----CATG----TTGCCA-CTATTTGAGTGT------ACT-CAGC-GAATA--------TTG--A-G-------------A-TTGACT-TA-GATA-GTGA-CATG----T--AT-------GG-CA-A-CGATG-------TT----------------------------------------------------------------------------------------------------------------------------------------------------------------------------------------------------------------------------------CT----------TT-TGTC--------------------------ATTTGTATAA---------------------------------------
>Haemonchus_placei(KF364624.1)
------------AACCAT----ATACTACAATGTGGG-TA---GTTTC-AACA-TTGTTTGTCAAATG--G---CATTTG----------TC--------TT--T--T-----A------GACATTTCC-----CATTT---CAGTTCA--------AGA------AC---------ATAT----ACATGC-A-------------------ACGT-G----ATG--TTA-----------TG-----------AAAT-TGTA--------------A-CATCCC------------TGAA-TG-----ATA-TGA----------A----CATG----TTGCCA-CTATTTGAGTGT------ACT-CAGC-GAATA--------TTG--A-G-------------A-TTGACT-TA-GATA-GTGA-CATG----T--AT-------GG-CA-A-CGATG-------TT----------------------------------------------------------------------------------------------------------------------------------------------------------------------------------------------------------------------------------CT----------TT-TGTC--------------------------ATTTGTATAA---------------------------------------
>Haemonchus_placei(AJ577466.1)
------------AACCAT----ATACTACAATGTGGC-TA---GTTTC-AACA-TTGTTTGTCAAATG--G---CATTTG----------TC--------TT--T--T-----A------GACATTTCC-----CATTT---CAGTTCA--------AGA------AC---------ATAT----ACATGC-A-------------------ACGT-G----ATG--TTA-----------TG-----------AAAT-TGTA--------------A-CATCCC------------TGAA-TG-----ATA-TGA----------A----CATG----TTGCCA-CTATTTGAGTGT------ACT-CAGC-GAATA--------TTG--A-G-------------A-TTGACT-TA-GATA-GTGA-CATG----T--AT-------GG-CA-A-CGATG-------TT----------------------------------------------------------------------------------------------------------------------------------------------------------------------------------------------------------------------------------CT----------TT-TGTC--------------------------ATTTGTATAA---------------------------------------
>Haemonchus_placei(KC503916.1)
------------AACCAT----ATACTACAATGTGGC-TA---GTTTC-AACA-TTGTTTGTCAAATG--G---CATTTG----------TC--------TT--T--T-----A------GACATTTCC-----CATTT---CAGTTCA--------AGA------AC---------ATAT----ACATGC-A-------------------ACGT-G----ATG--TTA-----------TG-----------AAAT-TGTA--------------A-CATCCC------------TGAA-TG-----ATA-TGA----------A----CATG----TTGCCA-CTATTTGAGTGT------ACT-CAGC-GAATA--------TTG--A-G-------------A-TTGACT-TA-GATA-GTGA-CATG----T--AT-------GG-CA-A-CGATG-------TT----------------------------------------------------------------------------------------------------------------------------------------------------------------------------------------------------------------------------------CT----------TT-TGTC--------------------------ATTTGTATAA---------------------------------------
>Haemonchus_placei(KF364623.1)
------------AACCAT----ATACTACAATGTGGC-TA---GTTTC-AACA-TTGTTTGTCAAATG--G---CATTTG----------TC--------TT--T--T-----A------GACATTTCC-----CATTT---CAGTTCA--------AGA------AC---------ATAT----ACATGC-A-------------------ACGT-G----ATG--TTA-----------TG-----------AAAT-TGTA--------------A-CATCCC------------TGAA-TG-----ATA-TGA----------A----CATG----TTGCCA-CTATTTGAGTGT------ACT-CAGC-GAATA--------TTG--A-G-------------A-TTGACT-TA-GATA-GTGA-CATG----T--AT-------GG-CA-A-CGATG-------TT----------------------------------------------------------------------------------------------------------------------------------------------------------------------------------------------------------------------------------CT----------TT-TGTC--------------------------ATTTGTATAA---------------------------------------
>Haemonchus_placei(KP150460.1)
------------AACCAT----ATACTACAATGTGGC-TA---GTTTC-AACA-TTGTTTGTCAAATG--G---CATTTG----------TC--------TT--T--T-----A------GACATTTCC-----CATTT---CAGTTCA--------AGA------AC---------ATAT----ACATGC-A-------------------ACGT-G----ATG--TTA-----------TG-----------AAAT-TGTA--------------A-CATCCC------------TGAA-TG-----ATA-TGA----------A----CATG----TTGCCA-CTATTTGAGTGT------ACT-CAGC-GAATA--------TTG--A-G-------------A-TTGACT-TA-GATA-GTGA-CATG----T--AT-------GG-CA-A-CGATG-------TT----------------------------------------------------------------------------------------------------------------------------------------------------------------------------------------------------------------------------------CT----------TT-TGTC--------------------------ATTTGTATAA---------------------------------------
>Haemonchus_placei(KP150461.1)
------------AACCAT----ATACTACAATGTGGC-TA---GTTTC-AACA-TTGTTTGTCAAATG--G---CATTTG----------TC--------TT--T--T-----A------GACATTTCC-----CATTT---CAGTTCA--------AGA------AC---------ATAT----ACATGC-A-------------------ACGT-G----ATG--TTA-----------TG-----------AAAT-TGTA--------------A-CATCCC------------TGAA-TG-----ATA-TGA----------A----CATG----TTGCCA-CTATTTGAGTGT------ACT-CAGC-GAATA--------TTG--A-G-------------A-TTGACT-TA-GATA-GTGA-CATG----T--AT-------GG-CA-A-CGATG-------TT----------------------------------------------------------------------------------------------------------------------------------------------------------------------------------------------------------------------------------CT----------TT-TGTC--------------------------ATTTGTATAA---------------------------------------
>Haemonchus_placei(KP150462.1)
------------AACCAT----ATACTACAATGTGGC-TA---GTTTC-AACA-TTGTTTGTCAAATG--G---CATTTG----------TC--------TT--T--T-----A------GACATTTCC-----CATTT---CAGTTCA--------AGA------AC---------ATAT----ACATGC-A-------------------ACGT-G----ATG--TTA-----------TG-----------AAAT-TGTA--------------A-CATCCC------------TGAA-TG-----ATA-TGA----------A----CATG----TTGCCA-CTATTTGAGTGT------ACT-CAGC-GAATA--------TTG--A-G-------------A-TTGACT-TA-GATA-GTGA-CATG----T--AT-------GG-CA-A-CGATG-------TT----------------------------------------------------------------------------------------------------------------------------------------------------------------------------------------------------------------------------------CT----------TT-TGTC--------------------------ATTTGTATAA---------------------------------------
>Haemonchus_placei(KP150463.1)
------------AACCAT----ATACTACAATGTGGC-TA---GTTTC-AACA-TTGTTTGTCAAATG--G---CATTTG----------TC--------TT--T--T-----A------GACATTTCC-----CATTT---CAGTTCA--------AGA------AC---------ATAT----ACATGC-A-------------------ACGT-G----ATG--TTA-----------TG-----------AAAT-TGTA--------------A-CATCCC------------TGAA-TG-----ATA-TGA----------A----CATG----TTGCCA-CTATTTGAGTGT------ACT-CAGC-GAATA--------TTG--A-G-------------A-TTGACT-TA-GATA-GTGA-CATG----T--AT-------GG-CA-A-CGATG-------TT----------------------------------------------------------------------------------------------------------------------------------------------------------------------------------------------------------------------------------CT----------TT-TGTC--------------------------ATTTGTATAA---------------------------------------
>Haemonchus_placei(KP150464.1)
------------AACCAT----ATACTACAATGTGGC-TA---GTTTC-AACA-TTGTTTGTCAAATG--G---CATTTG----------TC--------TT--T--T-----A------GACATTTCC-----CATTT---CAGTTCA--------AGA------AC---------ATAT----ACATGC-A-------------------ACGT-G----ATG--TTA-----------TG-----------AAAT-TGTA--------------A-CATCCC------------TGAA-TG-----ATA-TGA----------A----CATG----TTGCCA-CTATTTGAGTGT------ACT-CAGC-GAATA--------TTG--A-G-------------A-TTGACT-TA-GATA-GTGA-CATG----T--AT-------GG-CA-A-CGATG-------TT----------------------------------------------------------------------------------------------------------------------------------------------------------------------------------------------------------------------------------CT----------TT-TGTC--------------------------ATTTGTATAA---------------------------------------
>Haemonchus_placei(KP150466.1)
------------AACCAT----ATACTACAATGTGGC-TA---GTTTC-AACA-TTGTTTGTCAAATG--G---CATTTG----------TC--------TT--T--T-----A------GACATTTCC-----CATTT---CAGTTCA--------AGA------AC---------ATAT----ACATGC-A-------------------ACGT-G----ATG--TTA-----------TG-----------AAAT-TGTA--------------A-CATCCC------------TGAA-TG-----ATA-TGA----------A----CATG----TTGCCA-CTATTTGAGTGT------ACT-CAGC-GAATA--------TTG--A-G-------------A-TTGACT-TA-GATA-GTGA-CATG----T--AT-------GG-CA-A-CGATG-------TT----------------------------------------------------------------------------------------------------------------------------------------------------------------------------------------------------------------------------------CT----------TT-TGTC--------------------------ATTTGTATAA---------------------------------------
>Haemonchus_placei(KP150467.1)
------------AACCAT----ATACTACAATGTGGC-TA---GTTTC-AACA-TTGTTTGTCAAATG--G---CATTTG----------TC--------TT--T--T-----A------GACATTTCC-----CATTT---CAGTTCA--------AGA------AC---------ATAT----ACATGC-A-------------------ACGT-G----ATG--TTA-----------TG-----------AAAT-TGTA--------------A-CATCCC------------TGAA-TG-----ATA-TGA----------A----CATG----TTGCCA-CTATTTGAGTGT------ACT-CAGC-GAATA--------TTG--A-G-------------A-TTGACT-TA-GATA-GTGA-CATG----T--AT-------GG-CA-A-CGATG-------TT----------------------------------------------------------------------------------------------------------------------------------------------------------------------------------------------------------------------------------CT----------TT-TGTC--------------------------ATTTGTATAA---------------------------------------
>Haemonchus_placei(KP150468.1)
------------AACCAT----ATACTACAATGTGGC-TA---GTTTC-AACA-TTGTTTGTCAAATG--G---CATTTG----------TC--------TT--T--T-----A------GACATTTCC-----CATTT---CAGTTCA--------AGA------AC---------ATAT----ACATGC-A-------------------ACGT-G----ATG--TTA-----------TG-----------AAAT-TGTA--------------A-CATCCC------------TGAA-TG-----ATA-TGA----------A----CATG----TTGCCA-CTATTTGAGTGT------ACT-CAGC-GAATA--------TTG--A-G-------------A-TTGACT-TA-GATA-GTGA-CATG----T--AT-------GG-CA-A-CGATG-------TT----------------------------------------------------------------------------------------------------------------------------------------------------------------------------------------------------------------------------------CT----------TT-TGTC--------------------------ATTTGTATAA---------------------------------------
>Haemonchus_placei(KP150469.1)
------------AACCAT----ATACTACAATGTGGC-TA---GTTTC-AACA-TTGTTTGTCAAATG--G---CATTTG----------TC--------TT--T--T-----A------GACATTTCC-----CATTT---CAGTTCA--------AGA------AC---------ATAT----ACATGC-A-------------------ACGT-G----ATG--TTA-----------TG-----------AAAT-TGTA--------------A-CATCCC------------TGAA-TG-----ATA-TGA----------A----CATG----TTGCCA-CTATTTGAGTGT------ACT-CAGC-GAATA--------TTG--A-G-------------A-TTGACT-TA-GATA-GTGA-CATG----T--AT-------GG-CA-A-CGATG-------TT----------------------------------------------------------------------------------------------------------------------------------------------------------------------------------------------------------------------------------CT----------TT-TGTC--------------------------ATTTGTATAA---------------------------------------
>Haemonchus_placei(KP150470.1)
------------AACCAT----ATACTACAATGTGGC-TA---GTTTC-AACA-TTGTTTGTCAAATG--G---CATTTG----------TC--------TT--T--T-----A------GACATTTCC-----CATTT---CAGTTCA--------AGA------AC---------ATAT----ACATGC-A-------------------ACGT-G----ATG--TTA-----------TG-----------AAAT-TGTA--------------A-CATCCC------------TGAA-TG-----ATA-TGA----------A----CATG----TTGCCA-CTATTTGAGTGT------ACT-CAGC-GAATA--------TTG--A-G-------------A-TTGACT-TA-GATA-GTGA-CATG----T--AT-------GG-CA-A-CGATG-------TT----------------------------------------------------------------------------------------------------------------------------------------------------------------------------------------------------------------------------------CT----------TT-TGTC--------------------------ATTTGTATAA---------------------------------------
>Haemonchus_placei(KP150471.1)
------------AACCAT----ATACTACAATGTGGC-TA---GTTTC-AACA-TTGTTTGTCAAATG--G---CATTTG----------TC--------TT--T--T-----A------GACATTTCC-----CATTT---CAGTTCA--------AGA------AC---------ATAT----ACATGC-A-------------------ACGT-G----ATG--TTA-----------TG-----------AAAT-TGTA--------------A-CATCCC------------TGAA-TG-----ATA-TGA----------A----CATG----TTGCCA-CTATTTGAGTGT------ACT-CAGC-GAATA--------TTG--A-G-------------A-TTGACT-TA-GATA-GTGA-CATG----T--AT-------GG-CA-A-CGATG-------TT----------------------------------------------------------------------------------------------------------------------------------------------------------------------------------------------------------------------------------CT----------TT-TGTC--------------------------ATTTGTATAA---------------------------------------
>Haemonchus_placei(KP150472.1)
------------AACCAT----ATACTACAATGTGGC-TA---GTTTC-AACA-TTGTTTGTCAAATG--G---CATTTG----------TC--------TT--T--T-----A------GACATTTCC-----CATTT---CAGTTCA--------AGA------AC---------ATAT----ACATGC-A-------------------ACGT-G----ATG--TTA-----------TG-----------AAAT-TGTA--------------A-CATCCC------------TGAA-TG-----ATA-TGA----------A----CATG----TTGCCA-CTATTTGAGTGT------ACT-CAGC-GAATA--------TTG--A-G-------------A-TTGACT-TA-GATA-GTGA-CATG----T--AT-------GG-CA-A-CGATG-------TT----------------------------------------------------------------------------------------------------------------------------------------------------------------------------------------------------------------------------------CT----------TT-TGTC--------------------------ATTTGTATAA---------------------------------------
>Haemonchus_placei(KP150473.1)
------------AACCAT----ATACTACAATGTGGC-TA---GTTTC-AACA-TTGTTTGTCAAATG--G---CATTTG----------TC--------TT--T--T-----A------GACATTTCC-----CATTT---CAGTTCA--------AGA------AC---------ATAT----ACATGC-A-------------------ACGT-G----ATG--TTA-----------TG-----------AAAT-TGTA--------------A-CATCCC------------TGAA-TG-----ATA-TGA----------A----CATG----TTGCCA-CTATTTGAGTGT------ACT-CAGC-GAATA--------TTG--A-G-------------A-TTGACT-TA-GATA-GTGA-CATG----T--AT-------GG-CA-A-CGATG-------TT----------------------------------------------------------------------------------------------------------------------------------------------------------------------------------------------------------------------------------CT----------TT-TGTC--------------------------ATTTGTATAA---------------------------------------
>Haemonchus_placei(KP150474.1)
------------AACCAT----ATACTACAATGTGGC-TA---GTTTC-AACA-TTGTTTGTCAAATG--G---CATTTG----------TC--------TT--T--T-----A------GACATTTCC-----CATTT---CAGTTCA--------AGA------AC---------ATAT----ACATGC-A-------------------ACGT-G----ATG--TTA-----------TG-----------AAAT-TGTA--------------A-CATCCC------------TGAA-TG-----ATA-TGA----------A----CATG----TTGCCA-CTATTTGAGTGT------ACT-CAGC-GAATA--------TTG--A-G-------------A-TTGACT-TA-GATA-GTGA-CATG----T--AT-------GG-CA-A-CGATG-------TT----------------------------------------------------------------------------------------------------------------------------------------------------------------------------------------------------------------------------------CT----------TT-TGTC--------------------------ATTTGTATAA---------------------------------------
>Haemonchus_placei(KU891906.1)
------------AACCAT----ATACTACAATGTGGC-TA---GTTTC-AACA-TTGTTTGTCAAATG--G---CATTTG----------TC--------TT--T--T-----A------GACATTTCC-----CATTT---CAGTTCA--------AGA------AC---------ATAT----ACATGC-A-------------------ACGT-G----ATG--TTA-----------TG-----------AAAT-TGTA--------------A-CATCCC------------TGAA-TG-----ATA-TGA----------A----CATG----TTGCCA-CTATTTGAGTGT------ACT-CAGC-GAATA--------TTG--A-G-------------A-TTGACT-TA-GATA-GTGA-CATG----T--AT-------GG-CA-A-CGATG-------TT----------------------------------------------------------------------------------------------------------------------------------------------------------------------------------------------------------------------------------CT----------TT-TGTC--------------------------ATTTGTATAA---------------------------------------
>Haemonchus_placei(KU891907.1)
------------AACCAT----ATACTACAATGTGGC-TA---GTTTC-AACA-TTGTTTGTCAAATG--G---CATTTG----------TC--------TT--T--T-----A------GACATTTCC-----CATTT---CAGTTCA--------AGA------AC---------ATAT----ACATGC-A-------------------ACGT-G----ATG--TTA-----------TG-----------AAAT-TGTA--------------A-CATCCC------------TGAA-TG-----ATA-TGA----------A----CATG----TTGCCA-CTATTTGAGTGT------ACT-CAGC-GAATA--------TTG--A-G-------------A-TTGACT-TA-GATA-GTGA-CATG----T--AT-------GG-CA-A-CGATG-------TT----------------------------------------------------------------------------------------------------------------------------------------------------------------------------------------------------------------------------------CT----------TT-TGTC--------------------------ATTTGTATAA---------------------------------------
>Haemonchus_placei(KU891908.1)
------------AACCAT----ATACTACAATGTGGC-TA---GTTTC-AACA-TTGTTTGTCAAATG--G---CATTTG----------TC--------TT--T--T-----A------GACATTTCC-----CATTT---CAGTTCA--------AGA------AC---------ATAT----ACATGC-A-------------------ACGT-G----ATG--TTA-----------TG-----------AAAT-TGTA--------------A-CATCCC------------TGAA-TG-----ATA-TGA----------A----CATG----TTGCCA-CTATTTGAGTGT------ACT-CAGC-GAATA--------TTG--A-G-------------A-TTGACT-TA-GATA-GTGA-CATG----T--AT-------GG-CA-A-CGATG-------TT----------------------------------------------------------------------------------------------------------------------------------------------------------------------------------------------------------------------------------CT----------TT-TGTC--------------------------ATTTGTATAA---------------------------------------
>Haemonchus_placei(KP688064.1)
------------TACCAT----ATACTACAATGTGGC-TA---GTTTC-AACA-TTGTTTGTCAAATG--G---CATTTG----------TC--------TT--T--T-----A------GACATTTCC-----CATTT---CAGTTCA--------AGA------AC---------ATAT----ACATGC-A-------------------ACGT-G----ATG--TTA-----------TG-----------AAAT-TGTA--------------A-CATCCC------------TGAA-TG-----ATA-TGA----------A----CATG----TTGCCA-CTATTTGAGTGT------ACT-CAGC-GAATA--------TTG--A-G-------------A-TTGACT-TA-GATA-GTGA-CATG----T--AT-------GG-CA-A-CGATG-------TT----------------------------------------------------------------------------------------------------------------------------------------------------------------------------------------------------------------------------------CT----------TT-TGTC--------------------------ATTTGTATAA---------------------------------------
>Haemonchus_placei(JN128896.1)
-----------------------TACTACAATGTGGC-TA---GTTTC-AACA-TTGTTTGTCAAATG--G---CATTTG----------TC--------TT--T--T-----A------GACATTTCC-----CATTT---CAGTTCA--------AGA------AC---------ATAT----ACATGC-A-------------------ACGT-G----ATG--TTA-----------TG-----------AAAT-TGTA--------------A-CATCCC------------TGAA-TG-----ATA-TGA----------A----CATG----TTGCCA-CTATTTGAGTGT------ACT-CAGC-GAATA--------TTG--A-G-------------A-TTGACT-TA-GATA-GTGA-CATG----T--AT-------GG-CA-A-CGATG-------TT----------------------------------------------------------------------------------------------------------------------------------------------------------------------------------------------------------------------------------CT----------TT-TGTC--------------------------ATTTGTATAA---------------------------------------
>Haemonchus_placei(JQ342249.1)
-----------------------TACTACAATGTGGC-TA---GTTTC-AACA-TTGTTTGTCAAATG--G---CATTTG----------TC--------TT--T--T-----A------GACATTTCC-----CATTT---CAGTTCA--------AGA------AC---------ATAT----ACATGC-A-------------------ACGT-G----ATG--TTA-----------TG-----------AAAT-TGTA--------------A-CATCCC------------TGAA-TG-----ATA-TGA----------A----CATG----TTGCCA-CTATTTGAGTGT------ACT-CAGC-GAATA--------TTG--A-G-------------A-TTGACT-TA-GATA-GTGA-CATG----T--AT-------GG-CA-A-CGATG-------TT----------------------------------------------------------------------------------------------------------------------------------------------------------------------------------------------------------------------------------CT----------TT-TGTC--------------------------ATTTGTATAA---------------------------------------
>Haemonchus_contortus(KC998713.1)
------------AACCAT----ATACTACAATGAGGC-TA---ATTTC-AACA-TTGTTTGTCAAATG--G---CATTTG----------TC--------TTTTA---------------GACAATTCC-----CATTT---CAGTTCA--------AGA------AC---------ATAT----ACATGC-A-------------------ACGT-G----ATG--TTA-----------TG-----------AAAT-TGTA--------------A-CATCCC------------TGAA-TG-----ATA-TGA----------A----CATG----TTGCCA-CTATTTGAGTGT------ACT-CAGC-GAATA--------TTG--A-G-------------A-TTGACT-TA-GATA-GTGA-CATG----T--AT-------AG-CG-A-CGATG-------TT----------------------------------------------------------------------------------------------------------------------------------------------------------------------------------------------------------------------------------CT----------TT-TATC--------------------------ATTTGTAT-----------------------------------------
>Haemonchus_contortus(AB908963.1)
------------AACCAT----ATACTACAATGAGGGCTA---ATTTC-AACA-TGGTTGGTCAAATG--G---CATTTG----------TC--------TT--T--A-----A------GACAATTCC-----CATTT---CAGTTCA--------AGA------AC---------ATAT----ACATGC-A-------------------ACGT-G----ATG--TTA-----------TG-----------AAAT-TGTA--------------A-CATCCC------------TGAA-TG-----ATA-TGA----------A----CATG----TTGCCA-CTATTTGAGTGT------ACT-CAGC-GAATA--------TAG--A-G-------------A--TGACT-TA-GATA-GTGA-CATG----T--AT-------AG-CG-A-CGATG-------TT----------------------------------------------------------------------------------------------------------------------------------------------------------------------------------------------------------------------------------CT----------TT-TATC--------------------------ATTTGTAT-----------------------------------------
>Haemonchus_contortus(EU086389.1)
------------AACCAT----ATACTACAATGAGGGCTA---ATTTC-AACA-TTGTTTGTCAAATG--G---CATTTG----------TC--------TT--T--A-----A------GACAATTCC-----CATTT---CAGTTCA--------AGA------AC---------ATAT----ACATGC-A-------------------ACGT-G----ATG--TTA-----------TG-----------AAAT-TGTA--------------A-CATCCC------------TGAA-TG-----ATA-TGA----------A----CATG----TTGCCA-CTATTTGAGTGT------ACT-CAGC-GAATA--------TCG--A-G-------------A--TGACT-TA-GATA-GTGG-CATG----T--AT-------AG-CG-A-CGATG-------TT----------------------------------------------------------------------------------------------------------------------------------------------------------------------------------------------------------------------------------CT----------TT-TATC--------------------------ATTTGTAT-----------------------------------------
>Haemonchus_contortus(EU086376.1)
------------AACCAT----ATACTACAATGAGGGCTA---ATTTC-AACA-TTGTTTGTCAAATG--G---CATTTG----------TC--------TT--T--A-----A------GACAATTCC-----CATTT---CAGTTCA--------AGA------AC---------ATAT----ACACGC-A-------------------ACGT-G----ATG--TTA-----------TG-----------AAAT-TGTA--------------A-CATCCC------------TGAA-TG-----ATA-TGA----------A----CATG----TTGCCA-CTATTTGAGTGT------ACT-CAGC-GAATA--------TAG--A-G-------------A--TGACT-TA-GATA-GTGA-CATG----T--AT-------AG-CG-A-CGATG-------TT----------------------------------------------------------------------------------------------------------------------------------------------------------------------------------------------------------------------------------CT----------TT-TATC--------------------------ATTTGTAT-----------------------------------------
>Haemonchus_contortus(EU086384.1)
------------AACCAT----ATACTACAATGAGGGCTA---ATTTC-AACA-TTGTTTGTCAAATG--G---CATTTG----------TC--------TT--T--A-----A------GACAATTCC-----CATTT---CAGTTCA--------AGA------AC---------ATAT----ACATGC-A-------------------ACGT-G----ATG--TTA-----------TG-----------AAAT-TGTA--------------A-CATCCC------------TGAA-TG-----ATA-TGA----------A----CATG----TTGCCA-CTATTTGAGTGT------ACT-CAGC-GAATA--------TAG--A-G-------------A--TGACC-TA-GATA-GTGA-CATG----T--AT-------AG-CG-A-CGATG-------TT----------------------------------------------------------------------------------------------------------------------------------------------------------------------------------------------------------------------------------CT----------TT-TATC--------------------------ATTTGTAT-----------------------------------------
>Haemonchus_contortus(EU084685.1)
------------AACCAT----ATACTACAATGAGGGCTA---ATTTC-AACA-TTGTTTGTCAAATG--G---CATTTG----------TC--------TT--T--A-----A------GACAATTCC-----CATTT---CAGTTCA--------AGA------AC---------ATAT----ACATGC-A-------------------ACGT-G----ATG--TTA-----------TG-----------AAAT-TGTA--------------A-CATCCC------------TGAA-TG-----ATA-TGA----------A----CATG----TTGCCA-CTATTTGAGTGT------ACT-CAGC-GAATA--------TAG--A-G-------------A--TGACT-TA-GATA-GTGA-CATG----T--AT-------AG-CG-A-CGATG-------TT----------------------------------------------------------------------------------------------------------------------------------------------------------------------------------------------------------------------------------CT----------TT-TATC--------------------------ATTTGTAT-----------------------------------------
>Haemonchus_contortus(EU084690.1)
------------AACCAT----ATACTACAATGAGGGCTA---ATTTC-AACA-TTGTTTGTCAAATG--G---CATTTG----------TC--------TT--T--A-----A------GACAATTCC-----CATTT---CAGTTCA--------AGA------AC---------ATAT----ACATGC-A-------------------ACGT-G----ATG--TTA-----------TG-----------AAAT-TGTA--------------A-CATCCC------------TGAA-TG-----ATA-TGA----------A----CATG----TTGCCA-CTATTTGAGTGT------ACT-CAGC-GAATA--------TAG--A-G-------------A--TGACT-TA-GATA-GTGA-CATG----T--AT-------AG-CG-A-CGATG-------TT----------------------------------------------------------------------------------------------------------------------------------------------------------------------------------------------------------------------------------CT----------TT-TATC--------------------------ATTTGTAT-----------------------------------------
>Haemonchus_contortus(EU086380.1)
------------AACCAT----ATACTACAATGAGGGCTA---ATTTC-AACA-TTGTTTGTCAAATG--G---CATTTG----------TC--------TT--T--A-----A------GACAATTCC-----CATTT---CAGTTCA--------AGA------AC---------ATAT----ACATGC-A-------------------ACGT-G----ATG--TTA-----------TG-----------AAAT-TGTA--------------A-CATCCC------------TGAA-TG-----ATA-TGA----------A----CATG----TTGCCA-CTATTTGAGTGT------ACT-CAGC-GAATA--------TAG--A-G-------------A--TGACT-TA-GATA-GTGA-CATG----T--AT-------AG-CG-A-CGATG-------TT----------------------------------------------------------------------------------------------------------------------------------------------------------------------------------------------------------------------------------CT----------TT-TATC--------------------------ATTTGTAT-----------------------------------------
>Haemonchus_contortus(EU086392.1)
------------AACCAT----ATACTACAATGAGGGCTA---ATTTC-AACA-TTGTTTGTCAAATG--G---CATTTG----------TC--------TT--T--A-----A------GACAATTCC-----CATTT---CAGTTCA--------AGA------AC---------ATAT----ACATGC-A-------------------ACGT-G----ATG--TTA-----------TG-----------AAAT-TGTA--------------A-CATCCC------------TGAA-TG-----ATA-TGA----------A----CATG----TTGCCA-CTATTTGAGTGT------ACT-CAGC-GAATA--------TAG--A-G-------------A--TGACT-TA-GATA-GTGA-CATG----T--AT-------AG-CG-A-CGATG-------TT----------------------------------------------------------------------------------------------------------------------------------------------------------------------------------------------------------------------------------CT----------TT-TATC--------------------------ATTTGTAT-----------------------------------------
>Haemonchus_contortus(JF680983.1)
------------AACCAT----ATACTACAATGAGGGCTA---ATTTC-AACA-TTGTTTGTCAAATG--G---CATTTG----------TC--------TT--T--A-----A------GACAATTCC-----CATTT---CAGTTCA--------AGA------AC---------ATAT----ACATGC-A-------------------ACGT-G----ATG--TTA-----------TG-----------AAAT-TGTA--------------A-CATCCC------------TGAA-TG-----ATA-TGA----------A----CATG----TTGCCA-CTATTTGAGTGT------ACT-CAGC-GAATA--------TAG--A-G-------------A--TGACT-TA-GATA-GTGA-CATG----T--AT-------AG-CG-A-CGATG-------TT----------------------------------------------------------------------------------------------------------------------------------------------------------------------------------------------------------------------------------CT----------TT-TATC--------------------------ATTTGTAT-----------------------------------------
>Haemonchus_contortus(JX901151.1)
------------AACCAT----ATACTACAATGAGGGC-T---GTTTC-AACA-TTGTTTGTCAAATG--G---CATTTG----------TC--------TT-AT--A-----A------GATAATTCC-----CATTT---CAGTTCA--------AGA------AC---------ATAT----ACATGC-A-------------------ACGT-G----ATC--TTA-----------TG-----------AAAT-TGTA--------------A-CATCCC------------TGAA-TG-----ATA-TGA----------A----CATG----TTGCCA-CTATTTGAGTGT------ACT-CAGC-GAATA--------TAG--A-G-------------A--TGACT-TA-GATA-GTGA-CTTG----T--AT-------GG-CG-A-CGATG-------TT----------------------------------------------------------------------------------------------------------------------------------------------------------------------------------------------------------------------------------CT----------TT-TATC--------------------------ATTTGTAT-----------------------------------------
>Haemonchus_contortus(JN590054.1)
------------AACCAT----ATACTACAATGAGGGC-A---ATTTC-AACA-TTGTTTGTCAAATG--G---CATTYG----------TC--------TT--T--G-----A------GATAATTCC-----CATTT---CAGCTCA--------AGA------AC---------ATAT----ACATGC-A-------------------ACGT-G----ATG--TTA-----------TG-----------AAAT-TGTA--------------A-CATCCC------------YGAA-TG-----ATA-TGA----------A----CATG----TTGCCA-CTATTTGAGTGT------ACT-CAGC-GAATA--------TTG--A---------------A-TTGACT-TA-GATA-GTGA-CATG----T--AT-------GG-CG-A-CGATG-------TT----------------------------------------------------------------------------------------------------------------------------------------------------------------------------------------------------------------------------------CT----------TT--------------------------------------------------------------------------------
>Haemonchus_contortus(JN590053.1)
------------AACCAT----ATACTACAATGAGGG-CA---ATTTC-AACA-TTGTTTGTCAAATG--G---CATTTG----------TC--------TTTAA---------------GATAATYCC-----CATTT---CAGTTCA--------AGA------AC---------ATAT----ACATGC-A-------------------ACGT-G----ATG--TTA-----------TG-----------AAAT-TGTA--------------A-CATCCC------------TGAA-TG-----ATA-TGA----------R----CATG----TTGCCA-CTATTTGAGTGT------ACT-CAGC-GAATA--------TTG--A-G-------------A-TTGACT-TA-GATA-GTGA-CATG----T--AT-------GG-CG-A-CGATG-------TT----------------------------------------------------------------------------------------------------------------------------------------------------------------------------------------------------------------------------------CT----------TT--------------------------------------------------------------------------------
>Haemonchus_contortus(JX901148.1)
------------AACCAT----ATACTACAATGAGGG-CA---ATTTC-AACA-TTGTTTGTCAAATG--G---CATTTG----------TC--------TTTAA---------------AATAATTCC-----CATTT---CAGTTCA--------AGA------AC---------ATAT----ACATGC-A-------------------ACGT-G----ATG--TTA-----------AG-----------AAAT-TGTA--------------A-CATCCC------------TGAA-TG-----ATA-TGA----------A----CATG----TTGCCA-CTATTTGAGTGT------ACT-CAGC-GAATA--------TTG--A-G-------------A-TTGACT-TA-GATA-GTGA-CATG----T--AT-------GG-CG-A-CGATG-------TT----------------------------------------------------------------------------------------------------------------------------------------------------------------------------------------------------------------------------------CT----------TT-TATC--------------------------ATTTGTAT-----------------------------------------
>Haemonchus_contortus(JX901149.1)
------------AACCAT----ATACTACAATGAGGG-CA---ATTTC-AACA-TTGTTTGTCAAATG--G---CATTTG----------TC--------TTTAA---------------GATAATTCC-----CATTT---CAGTTCA--------AGA------AC---------ATAT----ACATGC-A-------------------ACGT-G----ATG--TTA-----------TG-----------AAAT-TGTA--------------A-CATCCC------------TGAA-TG-----ATA-TGA----------A----CATG----TTGCCA-CTATTTCAGTGT------ACT-CAGC-GAATA--------TTG--A-G-------------A-TTGACT-TA-GATA-GTGA-CATG----T--AT-------GG-CG-A-CGATG-------TT----------------------------------------------------------------------------------------------------------------------------------------------------------------------------------------------------------------------------------CT----------AT-TATC--------------------------ATTTGTAT-----------------------------------------
>Haemonchus_contortus(EU086377.1)
------------AACCAT----ATACTACAATGAGGG-CA---ATTTC-AACA-TTGTTTGTCAAATG--G---CATTTG----------TC--------TTTGA---------------GATAATTCC-----CATTT---CAGCTCA--------AGA------AC---------ATAT----ACATGC-A-------------------ACGT-G----ATG--TTA-----------TG-----------AAAT-TGTA--------------A-CATCCC------------TGAA-TG-----ATA-TGA----------A----CATG----TTGCCA-CTATTTGAGTGT------ACT-CAGC-GAATA--------TTG--A-G-------------A-TTGACT-TA-GATA-GTGA-CATG----T--AT-------GG-CG-A-CGATG-------TT----------------------------------------------------------------------------------------------------------------------------------------------------------------------------------------------------------------------------------CT----------TT-TATC--------------------------ATTTGTAT-----------------------------------------
>Haemonchus_contortus(EU086379.1)
------------AACCAT----ATACTACAATGAGGG-CA---ATTTC-AACA-TTGTTTGTCAAATG--G---CATTTG----------TC--------TTTGA---------------GATAATTCC-----CATTT---CAGCTCA--------AGA------AC---------ATAT----ACATGC-A-------------------ACGT-G----ATG--TTA-----------TG-----------AAAT-TGTA--------------A-CATCCC------------TGAA-TG-----ATA-TGA----------A----CATG----TTGCCA-CTATTTGAGTGT------ACT-CAGC-GAATA--------TTG--A-G-------------A-TTGACT-TA-GATA-GTGA-CATG----T--AT-------GG-CG-A-CGATG-------TT----------------------------------------------------------------------------------------------------------------------------------------------------------------------------------------------------------------------------------CT----------TT-TATC--------------------------ATTTGTAT-----------------------------------------
>Haemonchus_contortus(EU086386.1)
------------AACCAT----ATACTACAATGAGGG-CA---ATTTC-AACA-TTGTTTGTCAAATG--G---CATTTG----------TC--------TTTGA---------------GATAATTCC-----CATTT---CAGCTCA--------AGA------AC---------ATAT----ACATGC-A-------------------ACGT-G----ATG--TTA-----------TG-----------AAAT-TGTA--------------A-CATCCC------------TGAA-TG-----ATA-TGA----------A----CATG----TTGCCA-CTATTTGAGTGT------ACT-CAGC-GAATA--------TTG--A-G-------------A-TTGACT-TA-GATA-GTGA-CATG----T--AT-------GG-CG-A-CGATG-------TT----------------------------------------------------------------------------------------------------------------------------------------------------------------------------------------------------------------------------------CT----------TT-TATC--------------------------ATTTGTAT-----------------------------------------
>Haemonchus_contortus(EU086391.1()
------------AACCAT----ATACTACAATGAGGG-CA---ATTTC-AACA-TTGTTTGTCAAATG--G---CATTTG----------TC--------TTTGA---------------GATAATTCC-----CATTT---CAGCTCA--------AGA------AC---------ATAT----ACATGC-A-------------------ACGT-G----ATG--TTA-----------TG-----------AAAT-TGTA--------------A-CATCCC------------TGAA-TG-----ATA-TGA----------A----CATG----TTGCCA-CTATTTGAGTGT------ACT-CAGC-GAATA--------TTG--A-G-------------A-TTGACT-TA-GATA-GTGA-CATG----T--AT-------GG-CG-A-CGATG-------TT----------------------------------------------------------------------------------------------------------------------------------------------------------------------------------------------------------------------------------CT----------TT-TATC--------------------------ATTTGTAT-----------------------------------------
>Haemonchus_contortus(KP101375.1)
------------AACCAT----ATACTACAATGAGGG-CA---ATTTC-AACA-TTGTTTGTCAAATG--G---CATTTG----------TC--------TTTGA---------------GATAATTCC-----CATTT---CAGCTCA--------AGA------AC---------ATAT----ACATGC-A-------------------ACGT-G----ATG--TTA-----------TG-----------AAAT-TGTA--------------A-CATCCC------------TGAA-TG-----ATA-TGA----------A----CATG----TTGCCA-CTATTTGAGTGT------ACT-CAGC-GAATA--------TTG--A-G-------------A-TTGACT-TA-GATA-GTGA-CATG----T--AT-------GG-CG-A-CGATG-------TT----------------------------------------------------------------------------------------------------------------------------------------------------------------------------------------------------------------------------------CT----------TT-TATC--------------------------ATTTGTAT-----------------------------------------
>Haemonchus_contortus(JX901150.1)
------------AACCAT----ATACTACAATGAGGGCTA---ATTTC-AACA-TTGTTTGTCAAATG--G---CATTTG----------TC--------TT--T--A-----A------GATAATTCC-----CATTT---CAGTTCA--------AGA------AC---------ATAT----ACATGC-A-------------------ACGT-G----ATG--TTA-----------TG-----------AAAT-TGTA--------------A-CATCCC------------TGAA-TG-----ATA-TGA----------A----CATG----TTGCCA-CTATTTGAGTGT------ACT-CAGC-GAATA--------TAG--A-G-------------A--TGACT-TA-GATA-GTGA-CTTG----T--AT-------GG-CG-A-CGATG-------TT----------------------------------------------------------------------------------------------------------------------------------------------------------------------------------------------------------------------------------CT----------TT-TATC--------------------------ATTTGTAT-----------------------------------------
>Haemonchus_contortus(KJ857555.1)
------------AACCAT----ATACTACAATGAGGG-CA---ATTTC-AACA-TTGTTTGTCAAATG--G---CATTTG----------TC--------TTTAA---------------GATAATTCC-----CATTT---CAGTTCA--------AGA------AC---------ATAT----ACATGC-A-------------------ACGT-G----ATG--TTA-----------TG-----------AAAT-TGTA--------------A-CATCCC------------TGAA-TG-----ATA-TGA----------A----CATG----TTGCCA-CTATTTGAGTGT------ACT-CAGC-GAATA--------TTG--A-G-------------A-TTGACT-TA-GATA-GTGA-CTTG----T--AT-------GG-CG-A-CGATG-------TT----------------------------------------------------------------------------------------------------------------------------------------------------------------------------------------------------------------------------------CT--------------------------------------------------------------------------------------------
>Haemonchus_contortus(KJ857556.1)
------------AACCAT----ATACTACAATGAGGG-CA---ATTTC-AACA-TTGTTTGTCAAATG--G---CATTTG----------TC--------TTTAA---------------GATAATTCC-----CATTT---CAGTTCA--------AGA------AC---------ATAT----ACATGC-A-------------------ACGT-G----ATG--TTA-----------TG-----------AAAT-TGTA--------------A-CATCCC------------TGAA-TG-----ATA-TGA----------A----CATG----TTGCCA-CTATTTGAGTGT------ACT-CAGC-GAATA--------TTG--A-G-------------A-TTGACT-TA-GATA-GTGA-CTTG----T--AT-------GG-CG-A-CGATG-------TT----------------------------------------------------------------------------------------------------------------------------------------------------------------------------------------------------------------------------------CT--------------------------------------------------------------------------------------------
>Haemonchus_contortus(AY639623.1)
------------AACCAT----ATACTACAATGAGGG-CA---ATTTC-AACA-TTGTTTGTCAAATG--G---CATTTG----------TC--------TTTAA---------------GATAATTCC-----CATTT---CAGTTCA--------AGA------AC---------ATAT----ACATGC-A-------------------ACGT-G----ATG--TTA-----------TG-----------AAAT-TGTA--------------A-CATCCC------------TGAA-TG-----ATA-TGA----------A----CATG----TTGCCA-CTATTTGAGTGT------ACT-CAGC-GAATA--------TTG--A-G-------------A-TTGACT-TA-GATA-GTGA-CATG----T--ATGTATGGCGA-CG-A-CGATG-------TT----------------------------------------------------------------------------------------------------------------------------------------------------------------------------------------------------------------------------------CT----------TT-TATC--------------------------ATTTGTAT-----------------------------------------
>Haemonchus_contortus(KM586652.1)
------------AACCAT----ATACTACAATGAGGGC-A---ATTTC-AACA-TTGTTTGTCAAATG--G---CATTTG----------TC--------TT--T--A-----A------GATAATTCC-----CATTT---CAGTTCA--------AGA------AC---------ATAT----ACATGC-A-------------------ACGT-G----ATG--TTT-----------TG-----------AAAT-TGTA--------------A-CATCCC------------TGAA-TG-----ATA-TGA----------A----CATG----TTGCCA-CTATTTGAGTGT------ACT-CAGC-GAATA--------TTG--A-G-------------A-TTGACT-TA-GATA-GTGA-CATG----T--AT-------GG-CG-A-CGATG-------TT----------------------------------------------------------------------------------------------------------------------------------------------------------------------------------------------------------------------------------CT----------TT-TATC--------------------------ATTTGTAT-----------------------------------------
>Haemonchus_contortus(EU084682.1)
------------AACCAT----ATACTACAATGAGGG-CA---ATTTC-AACA-TTGTTTGTCAAATG--G---CATTTG----------TC--------TTTAA---------------GATAATTCC-----CATTT---CAGTTCA--------AGA------AC---------ATAT----ACATGC-A-------------------ACGT-G----ATG--TTA-----------TG-----------AAAT-TGTA--------------A-CATCCC------------TGAA-TG-----ATA-TGA----------A----CATG----TTGCCA-CTATTTGAGTGT------ACT-CAGC-GAATA--------TTG--A-G-------------A-TTGACT-TA-GATA-GTGA-CATG----T--AT-------GG-CG-A-CGATG-------TT----------------------------------------------------------------------------------------------------------------------------------------------------------------------------------------------------------------------------------CT----------TT-TATC--------------------------ATTTGTAT-----------------------------------------
>Haemonchus_contortus(JX901146.1)
------------AACCAT----ATACTACAATGAGGG-CA---ATTTC-AACA-TTGTTTGTCAAATG--G---CATTTG----------TC--------TTTAA---------------GATAATTCC-----CATTT---CAGTTCA--------AGA------AC---------ATAT----ACATGC-A-------------------ACGT-G----ATG--TTA-----------TG-----------AAAT-TGTA--------------A-CATCCC------------TGAA-TG-----ATA-TGA----------A----CATG----TTGCCA-CTATTTGAGTGT------ACT-CAGC-GAATA--------TTG--A-G-------------A-TTGACT-TA-GATA-GTGA-CATG----T--AT-------GG-CG-A-CGATG-------TT----------------------------------------------------------------------------------------------------------------------------------------------------------------------------------------------------------------------------------CT----------TT-TATC--------------------------ATTTGTAT-----------------------------------------
>Haemonchus_contortus(KP101367.1)
------------AACCAT----ATACTACAATGAGGG-CA---ATTTC-AACA-TTGTTTGTCAAATG--G---CATTTG----------TC--------TTTAA---------------GATAATTCC-----CATTT---CAGTTCA--------AGA------AC---------ATAT----ACATGC-A-------------------ACGT-G----ATG--TTA-----------TG-----------AAAT-TGTA--------------A-CATCCC------------TGAA-TG-----ATA-TGA----------A----CATG----TTGCCA-CTATTTGAGTGT------ACT-CAGC-GAATA--------TTG--A-G-------------A-TTGACT-TA-GATA-GTGA-CATG----T--AT-------GG-CG-A-CGATG-------TT----------------------------------------------------------------------------------------------------------------------------------------------------------------------------------------------------------------------------------CT----------TT-TATC--------------------------ATTTGTAT-----------------------------------------
>Haemonchus_contortus(JN590059.1)
------------AACCAT----ATACTACAATGAGGG-CA---ATTTC-AACA-TTGTTTGTCAAATG--G---CATTTG----------TC--------TT--T-AA------------GATAATTCC-----CATTT---CAGTTCA--------AGA------AC---------ATAT----ACATGC-A-------------------ACGT-G----ATG--TTA-----------TG-----------AAAT-TGTA--------------A-CATCCC------------TGAA-TG-----ATA-TGA----------A----CATG----TTGCCA-CTATTTGAGTGT------ACT-CAGC-GAATA--------TTG--A-G-------------A-TTGACT-TAGGATA-GTGA-CATG----T--AT-------GG-CG-A-CGATG-------TT----------------------------------------------------------------------------------------------------------------------------------------------------------------------------------------------------------------------------------CT----------TT--------------------------------------------------------------------------------
>Haemonchus_contortus(JX901145.1)
------------AACCAT----ATACTACTATGTGGC-TA---GTTTC-AACA-TTGTTTGTCAAATG--G---CATTTG----------TC--------TTTTA---------------GACAATTCC-----CATAT---CAGTTCA--------AGA------AC---------ATAT----ACATGC-A-------------------ACGT-G----ATG--TTA-----------TG-----------AAAT-TGTA--------------A-CATCCC------------TGAA-TG-----ATA-TCA----------A----CATG----TTGCCA-CTATTTGAGTGT------ACT-CAGC-GAATA--------TAG--A-G-------------A-TTGACT-TA-GATA-GTGA-CTTG----T--AT-------GG-CG-A-CGATG-------TT----------------------------------------------------------------------------------------------------------------------------------------------------------------------------------------------------------------------------------CT----------TT-TATC--------------------------ATTTGTAT-----------------------------------------
>Haemonchus_contortus(JX901143.1)
------------AACCAT----ATACTACAATGTGGGCTA---GTTTC-AACA-TTGTTTGTCAAATG--G---CATTTG----------TC--------TT--T--T-----A------GACAATTCC-----CATAT---CAGTTCA--------AGA------AC---------ATAT----ACATGC-A-------------------ACGT-G----ATG--TTA-----------TG-----------ATAT-TGTA--------------A-CATCCC------------TGAA-TG-----ATA-TCA----------A----CATG----TTGCCA-CTATTTGAGTGT------ACT-CAGC-GAATA--------TAG--A-G-------------A--TGACT-TA-GATA-GTGA-CTTG----T--AT-------GG-CG-A-CGATG-------TT----------------------------------------------------------------------------------------------------------------------------------------------------------------------------------------------------------------------------------CT----------TT-TATC--------------------------ATTTGTAT-----------------------------------------
>Haemonchus_contortus(KJ857558.1)
------------AACCAT----ATACTACAATGAGG--CA---ATTTC-AACA-TTGTTTGTCAAATG--G---CATTTG----------TC--------TT--T--A-----G------AATAATTCC-----CATTT---CAGTTCA--------AGA------AC---------ATAT----ACATGC---------------------ACGT-G----ATG--TTA-----------TG------------AAT-TGT---------------A-CAT-CC------------TGAA-TG-----ATA-TGA----------A----CATG----TTGCCA-CTATTTGAGTGT------ACT-CAGC-GAATA--------TTGGAG-A-------------A-TTGAC--TA-GATA-GTGA-CTTG----T--AT-------GG-CG-A-CGATG-------TT----------------------------------------------------------------------------------------------------------------------------------------------------------------------------------------------------------------------------------CT--------------------------------------------------------------------------------------------
>Haemonchus_contortus(KP760870.1)
------------AACCAT----ATACTACAATGTGGC-TA---ATTTC-AACA-TTGTTTGTCAAATG--G---CATTTG----------TC--------TT--T--C-----A------GACAATTCC-----CATTT---CAGTTCA--------AGA------AC---------ATAT----ACATGC-A-------------------ACGT-G----ATG--TTA-----------TG-----------AAAT-CGTA--------------A-CATCCC------------TGAA-TG-----ATA-TGA----------A----CATG----TTGCCA-CTATTTGAGTGT------ACT-CAGC-GAATA--------TTG--A-G-------------A-TTGACT-TA-GATA-GTGA-CATG----T--AT-------GG-CGTA-CGATG-------TT----------------------------------------------------------------------------------------------------------------------------------------------------------------------------------------------------------------------------------CT----------TT-TATC--------------------------ATTTGTAT-----------------------------------------
>Haemonchus_contortus(KP760872.1)
------------AACCAT----ATACTACAATGTGGC-TA---ATTTC-AACA-TTGTTTGTCAAATG--G---CATTTG----------TC--------TT--T--C-----A------GACAATTCC-----CATTT---CAGTTCA--------AGA------AC---------ATAT----ACATGC-A-------------------ACGT-G----ATG--TTA-----------TG-----------AAAT-CGTA--------------A-CATCCC------------TGAA-TG-----ATA-TGA----------A----CATG----TTGCCA-CTATTTGAGTGT------ACT-CAGC-GAATA--------TTG--A-G-------------A-TTGACT-TA-GATA-GTGA-CATG----T--AT-------GG-CGTA-CGATG-------TT----------------------------------------------------------------------------------------------------------------------------------------------------------------------------------------------------------------------------------CT----------TT-TATC--------------------------ATTTGTAT-----------------------------------------
>Haemonchus_contortus(KP760873.1)
------------AACCAT----ATACTACAATGTGGC-TA---ATTTC-AACA-TTGTTTGTCAAATG--G---CATTTG----------TC--------TT--T--C-----A------GACAATTCC-----CATTT---CAGTTCA--------AGA------AC---------ATAT----ACATGC-A-------------------ACGT-G----ATG--TTA-----------TG-----------AAAT-CGTA--------------A-CATCCC------------TGAA-TG-----ATA-TGA----------A----CATG----TTGCCA-CTATTTGAGTGT------ACT-CAGC-GAATA--------TTG--A-G-------------A-TTGACT-TA-GATA-GTGA-CATG----T--AT-------GG-CGNA-CGATG-------TT----------------------------------------------------------------------------------------------------------------------------------------------------------------------------------------------------------------------------------CT----------TT-TATC--------------------------ATTTGTAT-----------------------------------------
>Haemonchus_contortus(KP760874.1)
------------AACCAT----ATACTACAATGTGGC-TA---ATTTC-AACA-TTGTTTGTCAAATG--G---CATTTG----------TC--------TT--T--C-----A------GACAATTCC-----CATTT---CAGTTCA--------AGA------AC---------ATAT----ACATGC-A-------------------ACGT-G----ATG--TTA-----------TG-----------AAAT-CGTA--------------A-CATCCC------------TGAA-TG-----ATA-TGA----------A----CATG----TTGCCA-CTATTTGAGTGT------ACT-CAGC-GAATA--------TTG--A-G-------------A-TTGACT-TA-GATA-GTGA-CATG----T--AT-------GG-CG-A-CGATG-------TT----------------------------------------------------------------------------------------------------------------------------------------------------------------------------------------------------------------------------------CT----------TT-TATC--------------------------ATTTGTAT-----------------------------------------
>Haemonchus_contortus(EU086390.1)
------------AACCAT----ATACTACAATGTGGC-TA---ATTTC-AACA-TTGTTTGCCAAATG--G---CATTTG----------TC--------TT--T--T-----A------GACAATTCC-----CATTT---CAGCTCA--------AAA------AC---------ATAT----ACATGC-A-------------------ACGT-G----ATG--TTA-----------TG-----------AAAT-TGTA--------------A-CATTCC------------TGAA-TG-----ATA-TGA----------A----CATG----TTGCCA-CTATTTGAGTGT------ACT-CAGC-GAATA--------TTG--A-G-------------A-TTGACT-TA-GATA-GTGA-CTTG----T--AT-------GG-CG-A-CGATG-------TT----------------------------------------------------------------------------------------------------------------------------------------------------------------------------------------------------------------------------------CT----------TT-TATC--------------------------ATTTGTAT-----------------------------------------
>Haemonchus_contortus(JN590058.1)
------------AACCAT----ATACTACAATGAGGG-CA---ATTTC-AACA-TTGTTTGTCAAATG--G---CATTTG----------TC--------TT--T--T-----A------GACAATTCC-----CATTT---CAGTTCA--------AGA------AC---------ATAT----ACATGC-A-------------------ACGT-G----ATG--TTA-----------TG-----------AAAT-TGTA--------------A-CATTCC------------TGAA-TG-----ATA-TGA----------A----CATG----TTGCCA-CTATTTGAGTGT------ACT-CAGC-GAATA--------TTG--A-G-------------A-TTGACT-TA-GATA-GTGA-CTTG----T--AT-------GG-CG-A-CGATG-------TC----------------------------------------------------------------------------------------------------------------------------------------------------------------------------------------------------------------------------------TT--------------------------------------------------------------------------------------------
>Haemonchus_contortus(JX901157.1)
------------AACCAT----ATAATACAATGTGGC-TA---ATTTC-AACA-TTGTTTGTCAAATG--G---CATTTG----------TC--------TT--T--T-----A------GACAATTCC-----CATTT---CAGTTCA--------AGA------AC---------ATAT----ACATGC-A-------------------ACGT-G----ATG--TTA-----------TG-----------AAAT-TGTA--------------A-CATACG------------TGAA-TG-----ATA-TGA----------A----CATG----TTGCCA-CTATTTGAGTGT------ACT-CAGC-GAATA--------TTG--A-G-------------A-TTGACT-TA-GATA-GTGA-CTTG----T--AT-------GG-CG-A-CGATG-------TT----------------------------------------------------------------------------------------------------------------------------------------------------------------------------------------------------------------------------------CT----------TT-TATC--------------------------ATTTGTAT-----------------------------------------
>Haemonchus_contortus(JX901144.1)
------------AACCAT----ATACTACAATGTCGC-TA---ATTTC-AACA-TTGTTTGTCAAATG--G---CATTTG----------TC--------TT--T--T-----A------GACAATTCC-----CATTT---CAGTTCA--------AGA------AC---------ATAT----ACATGC-A-------------------ACGT-G----ATG--TTA-----------TG-----------AAAT-TGTA--------------A-CATACC------------TGAA-TG-----ATA-TGA----------A----CATG----TTGCCA-CTATTTGAGTGT------ACT-CAGC-GAATA--------TTG--A-G-------------A-TTGACT-TA-GTTA-GTGA-CTTG----T--AT-------GG-CG-A-CGATG-------TT----------------------------------------------------------------------------------------------------------------------------------------------------------------------------------------------------------------------------------CT----------TT-TATC--------------------------ATTTGTAT-----------------------------------------
>Haemonchus_contortus(JX901156.1)
------------AACCAT----ATACTACAATGTGGC-TA---ATTTC-AACA-TTGTTTGTCAAATG--G---CATTTG----------TC--------TT--T--T-----A------GACAATTCC-----CATTT---CAGTTCA--------AGA------AC---------ATAT----ACATGC-A-------------------ACGT-G----ATG--TTA-----------TG-----------AAAT-TGTA--------------A-CATACC------------TGAA-TG-----ATA-TGA----------A----CATG----TTGCCA-CTATTTGAGTGT------ACT-CAGC-GAATA--------TTG--A-G-------------A-TTGACT-TA-GATA-GTGA-CTTG----T--AT-------GG-CG-A-CGATG-------TT----------------------------------------------------------------------------------------------------------------------------------------------------------------------------------------------------------------------------------CT----------TT-TATC--------------------------ATTTGTAT-----------------------------------------
>Haemonchus_contortus(JX901154.1)
------------AACCAT----ATAATACAATGTGGC-TA---ATTTC-AACA-TTGTTTGTCAAATG--G---CATTTG----------TC--------TT--T--T-----A------GACAATTCC-----CATTT---CAGTTCA--------AGA------AC---------ATAT----ACATGC-A-------------------ACGT-G----ATG--TTA-----------TG-----------AAAT-TGTA--------------A-CATACC------------TGAA-TG-----ATA-TGA----------A----CATG----TTGCCA-CTATTTGAGTGT------ACT-CAGC-GAATA--------TTG--A-G-------------A-TTGACT-TA-GACA-GTGA-CTTG----T--AT-------GG-CG-A-CGATG-------TT----------------------------------------------------------------------------------------------------------------------------------------------------------------------------------------------------------------------------------CT----------TT-TATC--------------------------ATTTGTAT-----------------------------------------
>Haemonchus_contortus(JX901158.1)
------------AACCAT----ATACTACAATGTGGC-TA---ATTTC-AACA-TTGTTTGTCAAATG--G---CATTTG----------TC--------TT--T--T-----A------GACAATTCC-----CATTT---CAGTTCA--------AGA------AC---------ATAT----ACATGC-A-------------------ACGT-G----ATG--TTA-----------TG-----------AAAT-TGTA--------------A-CATACC------------TGAA-TG-----ATA-TGA----------A----CATG----TTGCCA-CTATTTGAGTGT------ACT-CAGC-GAATA--------TTG--A-G-------------A-TTGACT-TA-GACA-GTGA-CTTG----T--AT-------GG-CG-A-CGATG-------TT----------------------------------------------------------------------------------------------------------------------------------------------------------------------------------------------------------------------------------CT----------TT-TATC--------------------------ATTTGTAT-----------------------------------------
>Haemonchus_contortus(KF204572.1)
-----------------------------------------------------------------------------TTG----------TC--------TT--T--T-----A------GACAATTCC-----CATTT---CAGTTCA--------AGA------AC---------ATAT----ACATGC-A-------------------ACGT-G----ATG--TTA-----------TG-----------AAAT-CGTA--------------A-CATTCC------------TGAA-TG-----ATA-TGA----------A----CATG----TTGCCA-CTATTTGAGTGT------ACT-CAGC-GAATA--------TTG--A-G-------------A-TTGACT-TA-GATA-GTGA-CTTG----T--AT-------GG-CG-A-CGATG-------TT----------------------------------------------------------------------------------------------------------------------------------------------------------------------------------------------------------------------------------CT----------TT-TATC--------------------------ATTTGTAT-----------------------------------------
>Haemonchus_contortus(EU086385.1)
------------AACCAT----ATACTACAATGTGGC-TA---ATTTC-AACA-TTGTTTGTCAAATG--G---CATTTG----------TC--------TT--T--T-----A------GACAATTCC-----CATTT---CAGTTCA--------AGA------AC---------ATAT----ACATGC-A-------------------ACGC-G----ATG--TTA-----------TG-----------AAAT-TGTA--------------A-CATTCC------------TGAA-TG-----ATA-TGA----------A----CATG----TTGCCA-CTATTTGAGTGT------ACT-CAGC-GAATA--------TTG--A-G-------------A-TTGACT-TA-GATA-GTGA-CTTG----T--AT-------GG-CG-A-CGATG-------TT----------------------------------------------------------------------------------------------------------------------------------------------------------------------------------------------------------------------------------CT----------CT-TATC--------------------------ATTTGTAT-----------------------------------------
>Haemonchus_contortus(JN590057.1)
------------AACCAT----ATACTACAATGAGGG-CA---ATTTC-AACA-TTGTTTGTCAAATG--G---CATTTG----------TC--------TTTAA---------------GACAATTCC-----CATTT---CAGTTCA--------AGA------AC---------ATAT----ACATGC-A-------------------ACGT-G----ATG--TTA-----------TG-----------AAAT-TGTA--------------A-CATTCC------------TGAA-TG-----ATA-TGA----------A----CATG----TTGCCA-CTATTTGAGTGT------ACT-CAGC-GAATA--------TTG--A-G-------------A-TTGACT-TA-GATA-GTGA-CATG----T--AT-------GG-CG-A-CGATG-------TT----------------------------------------------------------------------------------------------------------------------------------------------------------------------------------------------------------------------------------CT-----------T--------------------------------------------------------------------------------
>Haemonchus_contortus(JN590056.1)
------------AACCAT----ATACTACAATGTGGC-TA---ATTTC-AACA-TTGTTTGTCAAATG--G---CATTTG----------TC--------TT--T--W-----A------GACAATTCC-----CATTT---CAGTTCA--------AGA------AC---------ATAT----ACATGC-A-------------------ACGT-G----ATG--TTA-----------TG-----------AAAT-TGTA--------------A-CATTCC------------TGAA-TG-----ATA-TGA----------A----CATG----TTGCCA-CTATTTGAGTGT------ACT-CAGC-GAATA--------TTG--A-G-------------A-TTGACT-TA-GATA-GTGA-CTTG----T--AT-------GG-CG-A-CGATG-------TT----------------------------------------------------------------------------------------------------------------------------------------------------------------------------------------------------------------------------------CT----------TT--------------------------------------------------------------------------------
>Haemonchus_contortus(EU086381.1)
------------AACCAT----ATACTACAATGTGGC-TA---ATTTC-AACA-TTGTTTGTCAAATG--G---CATTTG----------TC--------TT--T--T-----A------GACAATTCC-----CATTT---CAGTTCA--------AGA------AC---------ATAT----ACATGC-A-------------------ACGT-G----ATG--TTA-----------TG-----------AAAT-TGTA--------------A-CATTCC------------TGAA-TG-----ATA-TGA----------A----CATG----TTGCCA-CTATTTGAGTGT------ACT-CAGC-GAATA--------TTG--A-G-------------A-TTGACT-TA-GATA-GTGA-CTTG----T--AT-------GG-CG-A-CGATG-------CT----------------------------------------------------------------------------------------------------------------------------------------------------------------------------------------------------------------------------------CT----------TT-TATC--------------------------ATTTGTAT-----------------------------------------
>Haemonchus_contortus(KP101381.1)
------------AACCAT----ATACTACAATGAGGG-CA---ATTTC-AACA-TTGTTTGTCAAATG--G---CATTTG----------TC--------TT--T--A-----A------GACAATTCC-----CATTT---CAGTTCA--------AGA------AC---------ATAT----ACATGC-A-------------------ACGT-G----ATG--TTA-----------TG-----------AAAT-TGTA--------------A-CATTCC------------TGAA-TG-----ATA-TGA----------A----CATG----TTGCCA-CTATTTGAGTGT------ACT-CAGC-GAATA--------TTG--A-G-------------A-TTGACT-TA-GATA-GTGA-CTTG----T--AT-------GG-CG-A-CGATG-------TT----------------------------------------------------------------------------------------------------------------------------------------------------------------------------------------------------------------------------------CT----------TT-TATC--------------------------ATTTGTAT-----------------------------------------
>Haemonchus_contortus(AY647245.1)
------------AACCAT----ATACTACAATGTGGC-TA---ATTTC-AACA-TTGTTTGTCAAATG--G---CATTTG----------TC--------TT--T--T-----A------GACAATTCC-----CATTT---CAGTTCA--------AGAACATATAC---------ATAT----ACATGC-A-------------------ACGT-G----ATG--TTA-----------TG-----------AAAT-TGTA--------------A-CATTCC------------TGAA-TG-----ATN-TGA----------A----CATG----TTGCCA-CTATTTGAGTGT------ACT-CAGC-GAATA--------TTG--A-G-------------A-TTGACT-TA-GATA-GTGA-CTTG----T--AT-------GG-CG-A-CGATG-------TT----------------------------------------------------------------------------------------------------------------------------------------------------------------------------------------------------------------------------------CT----------TT-TATC--------------------------ATTTGTAT-----------------------------------------
>Haemonchus_contortus(EU084686.1)
------------AACAAT----ATAATACAATGTGGC-TA---ATTTC-AACA-TTGTTTGTCAAATG--G---CATTTG----------TC--------TT--T--T-----A------GACAATTCC-----CATTT---CAGTTCA--------AGA------AC---------ATAT----ACATGC-A-------------------ACGT-G----ATG--TTA-----------TG-----------AAAT-TGTA--------------A-CATTCC------------TGAA-TG-----ATA-TGA----------A----CATG----TTGCCA-CTATTTGAGTGT------ACT-CAGC-GAATA--------TTG--A-G-------------A-TTGACT-TA-GATA-GTGA-CTTG----T--AT-------GG-CG-A-CGATG-------TT----------------------------------------------------------------------------------------------------------------------------------------------------------------------------------------------------------------------------------CT----------TC-TATC--------------------------ATTTGTAT-----------------------------------------
>Haemonchus_contortus(KC415123.1)
------------AACCAT----ATAATACAATGTGGC-TA---ATTTC-AACA-TTGTTTGTCAAATG--G---CATTTG----------TC--------TT--T--T-----A------GACAATTCC-----CATTT---CAGTTCA--------AGA------AC---------ATAT----ACATGC-A-------------------ACGT-G----ATG--TTA-----------TG-----------AAAT-TGTA--------------A-CATTCC------------TGAA-TG-----ATA-TGA----------A----CATG----TTGCCA-CTATTTGAGTGT------ACT-CAGC-GAATA--------TTG--A-G-------------A-TTGACT-TA-GATA-GTGA-CTTG----T--AT-------GG-CG-A-CGATG-------TT----------------------------------------------------------------------------------------------------------------------------------------------------------------------------------------------------------------------------------CT----------TT-TATC--------------------------ATTTGTAT-----------------------------------------
>Haemonchus_contortus(KP101370.1)
------------AACCAT----ATAATACAATGTGGC-TA---ATTTC-AACA-TTGTTTGTCAAATG--G---CATTTG----------TC--------TT--T--T-----A------GACAATTCC-----CATTT---CAGTTCA--------AGA------AC---------ATAT----ACATGC-A-------------------ACGT-G----ATG--TTA-----------TG-----------AAAT-TGTA--------------A-CATTCC------------TGAA-TG-----ATA-TGA----------A----CATG----TTGCCA-CTATTTGAGTGT------ACT-CAGC-GAATA--------TTG--A-G-------------A-TTGACT-TA-GATA-GTGA-CTTG----T--AT-------GG-CG-A-CGATG-------TT----------------------------------------------------------------------------------------------------------------------------------------------------------------------------------------------------------------------------------CT----------TT-TATC--------------------------ATTTGTAT-----------------------------------------
>Haemonchus_contortus(EU084684.1)
------------AACAAT----ATAATACAATGTGGC-TA---ATTTC-AACA-TTGTTTGTCAAATG--G---CATTTG----------TC--------TT--T--T-----A------GACAATTCC-----CATTT---CAGTTCA--------AGA------AC---------ATAT----ACATGC-A-------------------ACGT-G----ATG--TTA-----------TG-----------AAAT-TGTA--------------A-CATTCC------------TGAA-TG-----ATA-TGA----------A----CATG----TTGCCA-CTATTTGAGTGT------ACT-CAGC-GAATA--------TTG--A-G-------------A-TTGACT-TA-GATA-GTGA-CTTG----T--AT-------GG-CG-A-CGATG-------TT----------------------------------------------------------------------------------------------------------------------------------------------------------------------------------------------------------------------------------CT----------TT-TATC--------------------------ATTTGTAT-----------------------------------------
>Haemonchus_contortus(EU084688.1)
------------AACAAT----ATAATACAATGTGGC-TA---ATTTC-AACA-TTGTTTGTCAAATG--G---CATTTG----------TC--------TT--T--T-----A------GACAATTCC-----CATTT---CAGTTCA--------AGA------AC---------ATAT----ACATGC-A-------------------ACGT-G----ATG--TTA-----------TG-----------AAAT-TGTA--------------A-CATTCC------------TGAA-TG-----ATA-TGA----------A----CATG----TTGCCA-CTATTTGAGTGT------ACT-CAGC-GAATA--------TTG--A-G-------------A-TTGACT-TA-GATA-GTGA-CTTG----T--AT-------GG-CG-A-CGATG-------TT----------------------------------------------------------------------------------------------------------------------------------------------------------------------------------------------------------------------------------CT----------TT-TATC--------------------------ATTTGTAT-----------------------------------------
>Haemonchus_contortus(EU086387.1)
------------AACAAT----ATAATACAATGTGGC-TA---ATTTC-AACA-TTGTTTGTCAAATG--G---CATTTG----------TC--------TT--T--T-----A------GACAATTCC-----CATTT---CAGTTCA--------AGA------AC---------ATAT----ACATGC-A-------------------ACGT-G----ATG--TTA-----------TG-----------AAAT-TGTA--------------A-CATTCC------------TGAA-TG-----ATA-TGA----------A----CATG----TTGCCA-CTATTTGAGTGT------ACT-CAGC-GAATA--------TTG--A-G-------------A-TTGACT-TA-GATA-GTGA-CTTG----T--AT-------GG-CG-A-CGATG-------TT----------------------------------------------------------------------------------------------------------------------------------------------------------------------------------------------------------------------------------CT----------TT-TATC--------------------------ATTTGTAT-----------------------------------------
>Haemonchus_contortus(KM586651.1)
------------AACAAT----ATAATACAATGTGGC-TA---ATTTC-AACA-TTGTTTGTCAAATG--G---CATTTG----------TC--------TT--T--T-----A------GACAATTCC-----CATTT---CAGTTCA--------AGA------AC---------ATAT----ACATGC-A-------------------ACGT-G----ATG--TTA-----------TG-----------AAAT-TGTA--------------A-CATTCC------------TGAA-TG-----ATA-TGA----------A----CATG----TTGCCA-CTATTTGAGTGT------ACT-CAGC-GAATA--------TTG--A-G-------------A-TTGACT-TA-GATA-GTGA-CTTG----T--AT-------GG-CG-A-CGATG-------TT----------------------------------------------------------------------------------------------------------------------------------------------------------------------------------------------------------------------------------CT----------TT-TATC--------------------------ATTTGTAT-----------------------------------------
>Haemonchus_contortus(KJ938044.1)
------------AACCAT----ATACTACAATGTGGC-TA---ATTTC-AACA-TTGTTTGTCAAATG--G---CATTTG----------TC--------TT--T--T-----A------GACAATTCC-----CATTT---CAGTTCA--------AGA------AC---------ATAT----ACATGC-A-------------------ACGT-G----ATG--TTA-----------TG-----------AAAT-TGTA--------------A-CATTCC------------TGAA-TG-----ATA-TGA----------A----CATG----TTGCCA-CTATTTGAGTGT------ACT-CAGC-GAATA--------TTG--A-G-------------A-TTGACT-TA-GATA-GTGA-CTTG----T--AT-------GG-CG-A-CGATG-------T---------------------------------------------------------------------------------------------------------------------------------------------------------------------------------------------------------------------------------------------------------------------------------------------------------------------------------
>Haemonchus_contortus(KJ857557.1)
------------AACCAT----ATACTACAATGTGGC-TA---ATTTC-AACA-TTGTTTGTCAAATG--G---CATTTG----------TC--------TT--T--T-----A------GACAATTCC-----CATTT---CAGTTCA--------AGA------AC---------ATAT----ACATGC-A-------------------ACGT-G----ATG--TTA-----------TG-----------AAAT-TGTA--------------A-CATTCC------------TGAA-TG-----ATA-TGA----------A----CATG----TTGCCA-CTATTTGAGTGT------ACT-CAGC-GAATA--------TTG--A-G-------------A-TTGACT-TA-GATA-GTGA-CTTG----T--AT-------GG-CG-A-CGATG-------TT----------------------------------------------------------------------------------------------------------------------------------------------------------------------------------------------------------------------------------CT--------------------------------------------------------------------------------------------
>Haemonchus_contortus(KJ857559.1)
------------AACCAT----ATACTACAATGTGGC-TA---ATTTC-AACA-TTGTTTGTCAAATG--G---CATTTG----------TC--------TT--T--T-----A------GACAATTCC-----CATTT---CAGTTCA--------AGA------AC---------ATAT----ACATGC-A-------------------ACGT-G----ATG--TTA-----------TG-----------AAAT-TGTA--------------A-CATTCC------------TGAA-TG-----ATA-TGA----------A----CATG----TTGCCA-CTATTTGAGTGT------ACT-CAGC-GAATA--------TTG--A-G-------------A-TTGACT-TA-GATA-GTGA-CTTG----T--AT-------GG-CG-A-CGATG-------TT----------------------------------------------------------------------------------------------------------------------------------------------------------------------------------------------------------------------------------CT--------------------------------------------------------------------------------------------
>Haemonchus_contortus(KJ857560.1)
------------AACCAT----ATACTACAATGTGGC-TA---ATTTC-AACA-TTGTTTGTCAAATG--G---CATTTG----------TC--------TT--T--T-----A------GACAATTCC-----CATTT---CAGTTCA--------AGA------AC---------ATAT----ACATGC-A-------------------ACGT-G----ATG--TTA-----------TG-----------AAAT-TGTA--------------A-CATTCC------------TGAA-TG-----ATA-TGA----------A----CATG----TTGCCA-CTATTTGAGTGT------ACT-CAGC-GAATA--------TTG--A-G-------------A-TTGACT-TA-GATA-GTGA-CTTG----T--AT-------GG-CG-A-CGATG-------TT----------------------------------------------------------------------------------------------------------------------------------------------------------------------------------------------------------------------------------CT--------------------------------------------------------------------------------------------
>Haemonchus_contortus(JN590055.1)
------------AACCAT----ATACTACAATGTGGC-TA---ATTTC-AACA-TTGTTTGTCAAATG--G---CATTTG----------TC--------TT--T--T-----A------GACAATTCC-----CATTT---CAGTTCA--------AGA------AC---------ATAT----ACATGC-A-------------------ACGT-G----ATG--TTA-----------TG-----------AAAT-TGTA--------------A-CATTCC------------TGAA-TG-----ATA-TGA----------A----CATG----TTGCCA-CTATTTGAGTGT------ACT-CAGC-GAATA--------TTG--A-G-------------A-TTGACT-TA-GATA-GTGA-CTTG----T--AT-------GG-CG-A-CGATG-------TT----------------------------------------------------------------------------------------------------------------------------------------------------------------------------------------------------------------------------------CT----------TT--------------------------------------------------------------------------------
>Haemonchus_contortus(AB908961.1)
------------AACCAT----ATACTACAATGTGGC-TA---ATTTC-AACA-TTGTTTGTCAAATG--G---CATTTG----------TC--------TT--T--T-----A------GACAATTCC-----CATTT---CAGTTCA--------AGA------AC---------ATAT----ACATGC-A-------------------ACGT-G----ATG--TTA-----------TG-----------AAAT-TGTA--------------A-CATTCC------------TGAA-TG-----ATA-TGA----------A----CATG----TTGCCA-CTATTTGAGTGT------ACT-CAGC-GAATA--------TTG--A-G-------------A-TTGACT-TA-GATA-GTGA-CTTG----T--AT-------GG-CG-A-CGATG-------TT----------------------------------------------------------------------------------------------------------------------------------------------------------------------------------------------------------------------------------CT----------TT-TATC--------------------------ATTTGTAT-----------------------------------------
>Haemonchus_contortus(EU084691.1)
------------AACCAT----ATACTACAATGTGGC-TA---ATTTC-AACA-TTGTTTGTCAAATG--G---CATTTG----------TC--------TT--T--T-----A------GACAATTCC-----CATTT---CAGTTCA--------AGA------AC---------ATAT----ACATGC-A-------------------ACGT-G----ATG--TTA-----------TG-----------AAAT-TGTA--------------A-CATTCC------------TGAA-TG-----ATA-TGA----------A----CATG----TTGCCA-CTATTTGAGTGT------ACT-CAGC-GAATA--------TTG--A-G-------------A-TTGACT-TA-GATA-GTGA-CTTG----T--AT-------GG-CG-A-CGATG-------TT----------------------------------------------------------------------------------------------------------------------------------------------------------------------------------------------------------------------------------CT----------TT-TATC--------------------------ATTTGTAT-----------------------------------------
>Haemonchus_contortus(EU086378.1)
------------AACCAT----ATACTACAATGTGGC-TA---ATTTC-AACA-TTGTTTGTCAAATG--G---CATTTG----------TC--------TT--T--T-----A------GACAATTCC-----CATTT---CAGTTCA--------AGA------AC---------ATAT----ACATGC-A-------------------ACGT-G----ATG--TTA-----------TG-----------AAAT-TGTA--------------A-CATTCC------------TGAA-TG-----ATA-TGA----------A----CATG----TTGCCA-CTATTTGAGTGT------ACT-CAGC-GAATA--------TTG--A-G-------------A-TTGACT-TA-GATA-GTGA-CTTG----T--AT-------GG-CG-A-CGATG-------TT----------------------------------------------------------------------------------------------------------------------------------------------------------------------------------------------------------------------------------CT----------TT-TATC--------------------------ATTTGTAT-----------------------------------------
>Haemonchus_contortus(EU086383.1)
------------AACCAT----ATACTACAATGTGGC-TA---ATTTC-AACA-TTGTTTGTCAAATG--G---CATTTG----------TC--------TT--T--T-----A------GACAATTCC-----CATTT---CAGTTCA--------AGA------AC---------ATAT----ACATGC-A-------------------ACGT-G----ATG--TTA-----------TG-----------AAAT-TGTA--------------A-CATTCC------------TGAA-TG-----ATA-TGA----------A----CATG----TTGCCA-CTATTTGAGTGT------ACT-CAGC-GAATA--------TTG--A-G-------------A-TTGACT-TA-GATA-GTGA-CTTG----T--AT-------GG-CG-A-CGATG-------TT----------------------------------------------------------------------------------------------------------------------------------------------------------------------------------------------------------------------------------CT----------TT-TATC--------------------------ATTTGTAT-----------------------------------------
>Haemonchus_contortus(EU086393.1)
------------AACCAT----ATACTACAATGTGGC-TA---ATTTC-AACA-TTGTTTGTCAAATG--G---CATTTG----------TC--------TT--T--T-----A------GACAATTCC-----CATTT---CAGTTCA--------AGA------AC---------ATAT----ACATGC-A-------------------ACGT-G----ATG--TTA-----------TG-----------AAAT-TGTA--------------A-CATTCC------------TGAA-TG-----ATA-TGA----------A----CATG----TTGCCA-CTATTTGAGTGT------ACT-CAGC-GAATA--------TTG--A-G-------------A-TTGACT-TA-GATA-GTGA-CTTG----T--AT-------GG-CG-A-CGATG-------TT----------------------------------------------------------------------------------------------------------------------------------------------------------------------------------------------------------------------------------CT----------TT-TATC--------------------------ATTTGTAT-----------------------------------------
>Haemonchus_contortus(HQ389229.1)
------------AACCAT----ATACTACAATGTGGC-TA---ATTTC-AACA-TTGTTTGTCAAATG--G---CATTTG----------TC--------TT--T--T-----A------GACAATTCC-----CATTT---CAGTTCA--------AGA------AC---------ATAT----ACATGC-A-------------------ACGT-G----ATG--TTA-----------TG-----------AAAT-TGTA--------------A-CATTCC------------TGAA-TG-----ATA-TGA----------A----CATG----TTGCCA-CTATTTGAGTGT------ACT-CAGC-GAATA--------TTG--A-G-------------A-TTGACT-TA-GATA-GTGA-CTTG----T--AT-------GG-CG-A-CGATG-------TT----------------------------------------------------------------------------------------------------------------------------------------------------------------------------------------------------------------------------------CT----------TT-TATC--------------------------ATTTGTAT-----------------------------------------
>Haemonchus_contortus(HQ844231.1)
------------AACCAT----ATACTACAATGTGGC-TA---ATTTC-AACA-TTGTTTGTCAAATG--G---CATTTG----------TC--------TT--T--T-----A------GACAATTCC-----CATTT---CAGTTCA--------AGA------AC---------ATAT----ACATGC-A-------------------ACGT-G----ATG--TTA-----------TG-----------AAAT-TGTA--------------A-CATTCC------------TGAA-TG-----ATA-TGA----------A----CATG----TTGCCA-CTATTTGAGTGT------ACT-CAGC-GAATA--------TTG--A-G-------------A-TTGACT-TA-GATA-GTGA-CTTG----T--AT-------GG-CG-A-CGATG-------TT----------------------------------------------------------------------------------------------------------------------------------------------------------------------------------------------------------------------------------CT----------TT-TATC--------------------------ATTTGTAT-----------------------------------------
>Haemonchus_contortus(KC415117.1)
------------AACCAT----ATACTACAATGTGGC-TA---ATTTC-AACA-TTGTTTGTCAAATG--G---CATTTG----------TC--------TT--T--T-----A------GACAATTCC-----CATTT---CAGTTCA--------AGA------AC---------ATAT----ACATGC-A-------------------ACGT-G----ATG--TTA-----------TG-----------AAAT-TGTA--------------A-CATTCC------------TGAA-TG-----ATA-TGA----------A----CATG----TTGCCA-CTATTTGAGTGT------ACT-CAGC-GAATA--------TTG--A-G-------------A-TTGACT-TA-GATA-GTGA-CTTG----T--AT-------GG-CG-A-CGATG-------TT----------------------------------------------------------------------------------------------------------------------------------------------------------------------------------------------------------------------------------CT----------TT-TATC--------------------------ATTTGTAT-----------------------------------------
>Haemonchus_contortus(KC503915.1)
------------AACCAT----ATACTACAATGTGGC-TA---ATTTC-AACA-TTGTTTGTCAAATG--G---CATTTG----------TC--------TT--T--T-----A------GACAATTCC-----CATTT---CAGTTCA--------AGA------AC---------ATAT----ACATGC-A-------------------ACGT-G----ATG--TTA-----------TG-----------AAAT-TGTA--------------A-CATTCC------------TGAA-TG-----ATA-TGA----------A----CATG----TTGCCA-CTATTTGAGTGT------ACT-CAGC-GAATA--------TTG--A-G-------------A-TTGACT-TA-GATA-GTGA-CTTG----T--AT-------GG-CG-A-CGATG-------TT----------------------------------------------------------------------------------------------------------------------------------------------------------------------------------------------------------------------------------CT----------TT-TATC--------------------------ATTTGTAT-----------------------------------------
>Haemonchus_contortus(KC632567.1)
------------AACCAT----ATACTACAATGTGGC-TA---ATTTC-AACA-TTGTTTGTCAAATG--G---CATTTG----------TC--------TT--T--T-----A------GACAATTCC-----CATTT---CAGTTCA--------AGA------AC---------ATAT----ACATGC-A-------------------ACGT-G----ATG--TTA-----------TG-----------AAAT-TGTA--------------A-CATTCC------------TGAA-TG-----ATA-TGA----------A----CATG----TTGCCA-CTATTTGAGTGT------ACT-CAGC-GAATA--------TTG--A-G-------------A-TTGACT-TA-GATA-GTGA-CTTG----T--AT-------GG-CG-A-CGATG-------TT----------------------------------------------------------------------------------------------------------------------------------------------------------------------------------------------------------------------------------CT----------TT-TATC--------------------------ATTTGTAT-----------------------------------------
>Haemonchus_contortus(KC998714.1)
------------AACCAT----ATACTACAATGTGGC-TA---ATTTC-AACA-TTGTTTGTCAAATG--G---CATTTG----------TC--------TT--T--T-----A------GACAATTCC-----CATTT---CAGTTCA--------AGA------AC---------ATAT----ACATGC-A-------------------ACGT-G----ATG--TTA-----------TG-----------AAAT-TGTA--------------A-CATTCC------------TGAA-TG-----ATA-TGA----------A----CATG----TTGCCA-CTATTTGAGTGT------ACT-CAGC-GAATA--------TTG--A-G-------------A-TTGACT-TA-GATA-GTGA-CTTG----T--AT-------GG-CG-A-CGATG-------TT----------------------------------------------------------------------------------------------------------------------------------------------------------------------------------------------------------------------------------CT----------TT-TATC--------------------------ATTTGTAT-----------------------------------------
>Haemonchus_contortus(KF364630.1)
------------AACCAT----ATACTACAATGTGGC-TA---ATTTC-AACA-TTGTTTGTCAAATG--G---CATTTG----------TC--------TT--T--T-----A------GACAATTCC-----CATTT---CAGTTCA--------AGA------AC---------ATAT----ACATGC-A-------------------ACGT-G----ATG--TTA-----------TG-----------AAAT-TGTA--------------A-CATTCC------------TGAA-TG-----ATA-TGA----------A----CATG----TTGCCA-CTATTTGAGTGT------ACT-CAGC-GAATA--------TTG--A-G-------------A-TTGACT-TA-GATA-GTGA-CTTG----T--AT-------GG-CG-A-CGATG-------TT----------------------------------------------------------------------------------------------------------------------------------------------------------------------------------------------------------------------------------CT----------TT-TATC--------------------------ATTTGTAT-----------------------------------------
>Haemonchus_contortus(KJ188203.1)
------------AACCAT----ATACTACAATGTGGC-TA---ATTTC-AACA-TTGTTTGTCAAATG--G---CATTTG----------TC--------TT--T--T-----A------GACAATTCC-----CATTT---CAGTTCA--------AGA------AC---------ATAT----ACATGC-A-------------------ACGT-G----ATG--TTA-----------TG-----------AAAT-TGTA--------------A-CATTCC------------TGAA-TG-----ATA-TGA----------A----CATG----TTGCCA-CTATTTGAGTGT------ACT-CAGC-GAATA--------TTG--A-G-------------A-TTGACT-TA-GATA-GTGA-CTTG----T--AT-------GG-CG-A-CGATG-------TT----------------------------------------------------------------------------------------------------------------------------------------------------------------------------------------------------------------------------------CT----------TT-TATC--------------------------ATTTGTAT-----------------------------------------
>Haemonchus_contortus(KJ188204.1)
------------AACCAT----ATACTACAATGTGGC-TA---ATTTC-AACA-TTGTTTGTCAAATG--G---CATTTG----------TC--------TT--T--T-----A------GACAATTCC-----CATTT---CAGTTCA--------AGA------AC---------ATAT----ACATGC-A-------------------ACGT-G----ATG--TTA-----------TG-----------AAAT-TGTA--------------A-CATTCC------------TGAA-TG-----ATA-TGA----------A----CATG----TTGCCA-CTATTTGAGTGT------ACT-CAGC-GAATA--------TTG--A-G-------------A-TTGACT-TA-GATA-GTGA-CTTG----T--AT-------GG-CG-A-CGATG-------TT----------------------------------------------------------------------------------------------------------------------------------------------------------------------------------------------------------------------------------CT----------TT-TATC--------------------------ATTTGTAT-----------------------------------------
>Haemonchus_contortus(KJ188205.1)
------------AACCAT----ATACTACAATGTGGC-TA---ATTTC-AACA-TTGTTTGTCAAATG--G---CATTTG----------TC--------TT--T--T-----A------GACAATTCC-----CATTT---CAGTTCA--------AGA------AC---------ATAT----ACATGC-A-------------------ACGT-G----ATG--TTA-----------TG-----------AAAT-TGTA--------------A-CATTCC------------TGAA-TG-----ATA-TGA----------A----CATG----TTGCCA-CTATTTGAGTGT------ACT-CAGC-GAATA--------TTG--A-G-------------A-TTGACT-TA-GATA-GTGA-CTTG----T--AT-------GG-CG-A-CGATG-------TT----------------------------------------------------------------------------------------------------------------------------------------------------------------------------------------------------------------------------------CT----------TT-TATC--------------------------ATTTGTAT-----------------------------------------
>Haemonchus_contortus(KJ188206.1)
------------AACCAT----ATACTACAATGTGGC-TA---ATTTC-AACA-TTGTTTGTCAAATG--G---CATTTG----------TC--------TT--T--T-----A------GACAATTCC-----CATTT---CAGTTCA--------AGA------AC---------ATAT----ACATGC-A-------------------ACGT-G----ATG--TTA-----------TG-----------AAAT-TGTA--------------A-CATTCC------------TGAA-TG-----ATA-TGA----------A----CATG----TTGCCA-CTATTTGAGTGT------ACT-CAGC-GAATA--------TTG--A-G-------------A-TTGACT-TA-GATA-GTGA-CTTG----T--AT-------GG-CG-A-CGATG-------TT----------------------------------------------------------------------------------------------------------------------------------------------------------------------------------------------------------------------------------CT----------TT-TATC--------------------------ATTTGTAT-----------------------------------------
>Haemonchus_contortus(KP101364.1)
------------AACCAT----ATACTACAATGTGGC-TA---ATTTC-AACA-TTGTTTGTCAAATG--G---CATTTG----------TC--------TT--T--T-----A------GACAATTCC-----CATTT---CAGTTCA--------AGA------AC---------ATAT----ACATGC-A-------------------ACGT-G----ATG--TTA-----------TG-----------AAAT-TGTA--------------A-CATTCC------------TGAA-TG-----ATA-TGA----------A----CATG----TTGCCA-CTATTTGAGTGT------ACT-CAGC-GAATA--------TTG--A-G-------------A-TTGACT-TA-GATA-GTGA-CTTG----T--AT-------GG-CG-A-CGATG-------TT----------------------------------------------------------------------------------------------------------------------------------------------------------------------------------------------------------------------------------CT----------TT-TATC--------------------------ATTTGTAT-----------------------------------------
>Haemonchus_contortus(FN432335.1)
---------------CAT----ATACTACAATGTGGC-TA---ATTTC-AACA-TTGTTTGTCAAATG--G---CATTTG----------TC--------TT--T--T-----A------GACAATTCC-----CATTT---CAGTTCA--------AGA------AC---------ATAT----ACATGC-A-------------------ACGT-G----ATG--TTA-----------TG-----------AAAT-TGTA--------------A-CATTCC------------TGAA-TG-----ATA-TGA----------A----CATG----TTGCCA-CTATTTGAGTGT------ACT-CAGC-GAATA--------TTG--A-G-------------A-TTGACT-TA-GATA-GTGA-CTTG----T--AT-------GG-CG-A-CGATG-------TT----------------------------------------------------------------------------------------------------------------------------------------------------------------------------------------------------------------------------------CT----------TT-TATC--------------------------ATTTGTAT-----------------------------------------
>Haemonchus_contortus(FN432336.1)
---------------CAT----ATACTACAATGTGGC-TA---ATTTC-AACA-TTGTTTGTCAAATG--G---CATTTG----------TC--------TT--T--T-----A------GACAATTCC-----CATTT---CAGTTCA--------AGA------AC---------ATAT----ACATGC-A-------------------ACGT-G----ATG--TTA-----------TG-----------AAAT-TGTA--------------A-CATTCC------------TGAA-TG-----ATA-TGA----------A----CATG----TTGCCA-CTATTTGAGTGT------ACT-CAGC-GAATA--------TTG--A-G-------------A-TTGACT-TA-GATA-GTGA-CTTG----T--AT-------GG-CG-A-CGATG-------TT----------------------------------------------------------------------------------------------------------------------------------------------------------------------------------------------------------------------------------CT----------TT-TATC--------------------------ATTTGTAT-----------------------------------------
>Haemonchus_contortus(HQ683712.1)
-------------------------------TGTGGC-TA---ATTTC-AACA-TTGTTTGTCAAATG--G---CATTTG----------TC--------TT--T--T-----A------GACAATTCC-----CATTT---CAGTTCA--------AGA------AC---------ATAT----ACATGC-A-------------------ACGT-G----ATG--TTA-----------TG-----------AAAT-TGTA--------------A-CATTCC------------TGAA-TG-----ATA-TGA----------A----CATG----TTGCCA-CTATTTGAGTGT------ACT-CAGC-GAATA--------TTG--A-G-------------A-TTGACT-TA-GATA-GTGA-CTTG----T--AT-------GG-CG-A-CGATG-------TT----------------------------------------------------------------------------------------------------------------------------------------------------------------------------------------------------------------------------------CT----------TT-TATC--------------------------ATTTGTAT-----------------------------------------
>Haemonchus_contortus(JN128898.1)
-----------------------TACTACAATGTGGC-TA---ATTTC-AACA-TTGTTTGTCAAATG--G---CATTTG----------TC--------TT--T--T-----A------GACAATTCC-----CATTT---CAGTTCA--------AGA------AC---------ATAT----ACATGC-A-------------------ACGT-G----ATG--TTA-----------TG-----------AAAT-TGTA--------------A-CATTCC------------TGAA-TG-----ATA-TGA----------A----CATG----TTGCCA-CTATTTGAGTGT------ACT-CAGC-GAATA--------TTG--A-G-------------A-TTGACT-TA-GATA-GTGA-CTTG----T--AT-------GG-CG-A-CGATG-------TT----------------------------------------------------------------------------------------------------------------------------------------------------------------------------------------------------------------------------------CT----------TT-TATC--------------------------ATTTGTAT-----------------------------------------
>Haemonchus_contortus(JQ342247.1)
-----------------------TACTACAATGTGGC-TA---ATTTC-AACA-TTGTTTGTCAAATG--G---CATTTG----------TC--------TT--T--T-----A------GACAATTCC-----CATTT---CAGTTCA--------AGA------AC---------ATAT----ACATGC-A-------------------ACGT-G----ATG--TTA-----------TG-----------AAAT-TGTA--------------A-CATTCC------------TGAA-TG-----ATA-TGA----------A----CATG----TTGCCA-CTATTTGAGTGT------ACT-CAGC-GAATA--------TTG--A-G-------------A-TTGACT-TA-GATA-GTGA-CTTG----T--AT-------GG-CG-A-CGATG-------TT----------------------------------------------------------------------------------------------------------------------------------------------------------------------------------------------------------------------------------CT----------TT-TATC--------------------------ATTTGTAT-----------------------------------------
>Haemonchus_contortus(KC415122.1)
------------AACCAT----ATAATACAATGTGGG-TA---ATTTC-AACA-TTGTTTGTCAAATG--G---CATTTG----------TC--------TT--T--T-----A------GACAATTCC-----CATTT---CAGTTCA--------AGA------AC---------ATAT----ACATGC-A-------------------ACGT-G----ATG--TTA-----------TG-----------AAAT-TGTA--------------A-CATTCC------------TGAA-TG-----ATA-TGA----------A----CATG----TTGCCA-CTATTTGAGTGT------ACT-CAGC-GAATA--------TTG--A-G-------------A-TTGACT-TA-GATA-GTGA-CTTG----T--AT-------GG-CG-A-CGATG-------TT----------------------------------------------------------------------------------------------------------------------------------------------------------------------------------------------------------------------------------CT----------TT-TATC--------------------------ATTTGTAT-----------------------------------------
>Haemonchus_contortus(KP101371.1)
------------AACCAT----ATAATACAATGTGGG-TA---ATTTC-AACA-TTGTTTGTCAAATG--G---CATTTG----------TC--------TT--T--T-----A------GACAATTCC-----CATTT---CAGTTCA--------AGA------AC---------ATAT----ACATGC-A-------------------ACGT-G----ATG--TTA-----------TG-----------AAAT-TGTA--------------A-CATTCC------------TGAA-TG-----ATA-TGA----------A----CATG----TTGCCA-CTATTTGAGTGT------ACT-CAGC-GAATA--------TTG--A-G-------------A-TTGACT-TA-GATA-GTGA-CTTG----T--AT-------GG-CG-A-CGATG-------TT----------------------------------------------------------------------------------------------------------------------------------------------------------------------------------------------------------------------------------CT----------TT-TATC--------------------------ATTTGTAT-----------------------------------------
>Haemonchus_contortus(KJ938043.1)
------------AACCAT----ATACTACAATGTGGG-TA---ATTTC-AACA-TTGTTTGTCAAATG--G---CATTTG----------TC--------TT--T--T-----A------GACAATTCC-----CATTT---CAGTTCA--------AGA------AC---------ATAT----ACATGC-A-------------------ACGT-G----ATG--TTA-----------TG-----------AAAT-TGTA--------------A-CATTCC------------TGAA-TG-----ATA-TGA----------A----CATG----TTGCCA-CTATTTGAGTGT------ACT-CAGC-GAATA--------TTG--A-G-------------A-TTGACT-TA-GATA-GTGA-CTTG----T--AT-------GG-CG-A-CGATG-------T---------------------------------------------------------------------------------------------------------------------------------------------------------------------------------------------------------------------------------------------------------------------------------------------------------------------------------
>Haemonchus_contortus(KJ938045.1)
------------AACCAT----ATACTACAATGTGGG-TA---ATTTC-AACA-TTGTTTGTCAAATG--G---CATTTG----------TC--------TT--T--T-----A------GACAATTCC-----CATTT---CAGTTCA--------AGA------AC---------ATAT----ACATGC-A-------------------ACGT-G----ATG--TTA-----------TG-----------AAAT-TGTA--------------A-CATTCC------------TGAA-TG-----ATA-TGA----------A----CATG----TTGCCA-CTATTTGAGTGT------ACT-CAGC-GAATA--------TTG--A-G-------------A-TTGACT-TA-GATA-GTGA-CTTG----T--AT-------GG-CG-A-CGATG-------T---------------------------------------------------------------------------------------------------------------------------------------------------------------------------------------------------------------------------------------------------------------------------------------------------------------------------------
>Haemonchus_contortus(KJ938046.1)
------------AACCAT----ATACTACAATGTGGG-TA---ATTTC-AACA-TTGTTTGTCAAATG--G---CATTTG----------TC--------TT--T--T-----A------GACAATTCC-----CATTT---CAGTTCA--------AGA------AC---------ATAT----ACATGC-A-------------------ACGT-G----ATG--TTA-----------TG-----------AAAT-TGTA--------------A-CATTCC------------TGAA-TG-----ATA-TGA----------A----CATG----TTGCCA-CTATTTGAGTGT------ACT-CAGC-GAATA--------TTG--A-G-------------A-TTGACT-TA-GATA-GTGA-CTTG----T--AT-------GG-CG-A-CGATG-------T---------------------------------------------------------------------------------------------------------------------------------------------------------------------------------------------------------------------------------------------------------------------------------------------------------------------------------
>Haemonchus_contortus(JX869066.1)
------------AACCAT----ATACTACAATGTGGG-TA---ATTTC-AACA-TTGTTTGTCAAATG--G---CATTTG----------TC--------TT--T--T-----A------GACAATTCC-----CATTT---CAGTTCA--------AGA------AC---------ATAT----ACATGC-A-------------------ACGT-G----ATG--TTA-----------TG-----------AAAT-TGTA--------------A-CATTCC------------TGAA-TG-----ATA-TGA----------A----CATG----TTGCCA-CTATTTGAGTGT------ACT-CAGC-GAATA--------TTG--A-G-------------A-TTGACT-TA-GATA-GTGA-CTTG----T--AT-------GG-CG-A-CGATG-------TT----------------------------------------------------------------------------------------------------------------------------------------------------------------------------------------------------------------------------------CT----------TT-TATC--------------------------ATTTGTAT-----------------------------------------
>Haemonchus_contortus(JX869067.1)
------------AACCAT----ATACTACAATGTGGG-TA---ATTTC-AACA-TTGTTTGTCAAATG--G---CATTTG----------TC--------TT--T--T-----A------GACAATTCC-----CATTT---CAGTTCA--------AGA------AC---------ATAT----ACATGC-A-------------------ACGT-G----ATG--TTA-----------TG-----------AAAT-TGTA--------------A-CATTCC------------TGAA-TG-----ATA-TGA----------A----CATG----TTGCCA-CTATTTGAGTGT------ACT-CAGC-GAATA--------TTG--A-G-------------A-TTGACT-TA-GATA-GTGA-CTTG----T--AT-------GG-CG-A-CGATG-------TT----------------------------------------------------------------------------------------------------------------------------------------------------------------------------------------------------------------------------------CT----------TT-TATC--------------------------ATTTGTAT-----------------------------------------
>Haemonchus_contortus(JX869068.1)
------------AACCAT----ATACTACAATGTGGG-TA---ATTTC-AACA-TTGTTTGTCAAATG--G---CATTTG----------TC--------TT--T--T-----A------GACAATTCC-----CATTT---CAGTTCA--------AGA------AC---------ATAT----ACATGC-A-------------------ACGT-G----ATG--TTA-----------TG-----------AAAT-TGTA--------------A-CATTCC------------TGAA-TG-----ATA-TGA----------A----CATG----TTGCCA-CTATTTGAGTGT------ACT-CAGC-GAATA--------TTG--A-G-------------A-TTGACT-TA-GATA-GTGA-CTTG----T--AT-------GG-CG-A-CGATG-------TT----------------------------------------------------------------------------------------------------------------------------------------------------------------------------------------------------------------------------------CT----------TT-TATC--------------------------ATTTGTAT-----------------------------------------
>Haemonchus_contortus(JX869069.1)
------------AACCAT----ATACTACAATGTGGG-TA---ATTTC-AACA-TTGTTTGTCAAATG--G---CATTTG----------TC--------TT--T--T-----A------GACAATTCC-----CATTT---CAGTTCA--------AGA------AC---------ATAT----ACATGC-A-------------------ACGT-G----ATG--TTA-----------TG-----------AAAT-TGTA--------------A-CATTCC------------TGAA-TG-----ATA-TGA----------A----CATG----TTGCCA-CTATTTGAGTGT------ACT-CAGC-GAATA--------TTG--A-G-------------A-TTGACT-TA-GATA-GTGA-CTTG----T--AT-------GG-CG-A-CGATG-------TT----------------------------------------------------------------------------------------------------------------------------------------------------------------------------------------------------------------------------------CT----------TT-TATC--------------------------ATTTGTAT-----------------------------------------
>Haemonchus_contortus(JX869070.1)
------------AACCAT----ATACTACAATGTGGG-TA---ATTTC-AACA-TTGTTTGTCAAATG--G---CATTTG----------TC--------TT--T--T-----A------GACAATTCC-----CATTT---CAGTTCA--------AGA------AC---------ATAT----ACATGC-A-------------------ACGT-G----ATG--TTA-----------TG-----------AAAT-TGTA--------------A-CATTCC------------TGAA-TG-----ATA-TGA----------A----CATG----TTGCCA-CTATTTGAGTGT------ACT-CAGC-GAATA--------TTG--A-G-------------A-TTGACT-TA-GATA-GTGA-CTTG----T--AT-------GG-CG-A-CGATG-------TT----------------------------------------------------------------------------------------------------------------------------------------------------------------------------------------------------------------------------------CT----------TT-TATC--------------------------ATTTGTAT-----------------------------------------
>Haemonchus_contortus(JX869071.1)
------------AACCAT----ATACTACAATGTGGG-TA---ATTTC-AACA-TTGTTTGTCAAATG--G---CATTTG----------TC--------TT--T--T-----A------GACAATTCC-----CATTT---CAGTTCA--------AGA------AC---------ATAT----ACATGC-A-------------------ACGT-G----ATG--TTA-----------TG-----------AAAT-TGTA--------------A-CATTCC------------TGAA-TG-----ATA-TGA----------A----CATG----TTGCCA-CTATTTGAGTGT------ACT-CAGC-GAATA--------TTG--A-G-------------A-TTGACT-TA-GATA-GTGA-CTTG----T--AT-------GG-CG-A-CGATG-------TT----------------------------------------------------------------------------------------------------------------------------------------------------------------------------------------------------------------------------------CT----------TT-TATC--------------------------ATTTGTAT-----------------------------------------
>Haemonchus_contortus(JX869072.1)
------------AACCAT----ATACTACAATGTGGG-TA---ATTTC-AACA-TTGTTTGTCAAATG--G---CATTTG----------TC--------TT--T--T-----A------GACAATTCC-----CATTT---CAGTTCA--------AGA------AC---------ATAT----ACATGC-A-------------------ACGT-G----ATG--TTA-----------TG-----------AAAT-TGTA--------------A-CATTCC------------TGAA-TG-----ATA-TGA----------A----CATG----TTGCCA-CTATTTGAGTGT------ACT-CAGC-GAATA--------TTG--A-G-------------A-TTGACT-TA-GATA-GTGA-CTTG----T--AT-------GG-CG-A-CGATG-------TT----------------------------------------------------------------------------------------------------------------------------------------------------------------------------------------------------------------------------------CT----------TT-TATC--------------------------ATTTGTAT-----------------------------------------
>Haemonchus_contortus(JX869074.1)
------------AACCAT----ATACTACAATGTGGG-TA---ATTTC-AACA-TTGTTTGTCAAATG--G---CATTTG----------TC--------TT--T--T-----A------GACAATTCC-----CATTT---CAGTTCA--------AGA------AC---------ATAT----ACATGC-A-------------------ACGT-G----ATG--TTA-----------TG-----------AAAT-TGTA--------------A-CATTCC------------TGAA-TG-----ATA-TGA----------A----CATG----TTGCCA-CTATTTGAGTGT------ACT-CAGC-GAATA--------TTG--A-G-------------A-TTGACT-TA-GATA-GTGA-CTTG----T--AT-------GG-CG-A-CGATG-------TT----------------------------------------------------------------------------------------------------------------------------------------------------------------------------------------------------------------------------------CT----------TT-TATC--------------------------ATTTGTAT-----------------------------------------
>Haemonchus_contortus(JX869075.1)
------------AACCAT----ATACTACAATGTGGG-TA---ATTTC-AACA-TTGTTTGTCAAATG--G---CATTTG----------TC--------TT--T--T-----A------GACAATTCC-----CATTT---CAGTTCA--------AGA------AC---------ATAT----ACATGC-A-------------------ACGT-G----ATG--TTA-----------TG-----------AAAT-TGTA--------------A-CATTCC------------TGAA-TG-----ATA-TGA----------A----CATG----TTGCCA-CTATTTGAGTGT------ACT-CAGC-GAATA--------TTG--A-G-------------A-TTGACT-TA-GATA-GTGA-CTTG----T--AT-------GG-CG-A-CGATG-------TT----------------------------------------------------------------------------------------------------------------------------------------------------------------------------------------------------------------------------------CT----------TT-TATC--------------------------ATTTGTAT-----------------------------------------
>Haemonchus_contortus(KC415124.1)
------------AACCAT----ATACTACAATGTGGG-TA---ATTTC-AACA-TTGTTTGTCAAATG--G---CATTTG----------TC--------TT--T--T-----A------GACAATTCC-----CATTT---CAGTTCA--------AGA------AC---------ATAT----ACATGC-A-------------------ACGT-G----ATG--TTA-----------TG-----------AAAT-TGTA--------------A-CATTCC------------TGAA-TG-----ATA-TGA----------A----CATG----TTGCCA-CTATTTGAGTGT------ACT-CAGC-GAATA--------TTG--A-G-------------A-TTGACT-TA-GATA-GTGA-CTTG----T--AT-------GG-CG-A-CGATG-------TT----------------------------------------------------------------------------------------------------------------------------------------------------------------------------------------------------------------------------------CT----------TT-TATC--------------------------ATTTGTAT-----------------------------------------
>Haemonchus_contortus(KF364628.1)
------------AACCAT----ATACTACAATGTGGG-TA---ATTTC-AACA-TTGTTTGTCAAATG--G---CATTTG----------TC--------TT--T--T-----A------GACAATTCC-----CATTT---CAGTTCA--------AGA------AC---------ATAT----ACATGC-A-------------------ACGT-G----ATG--TTA-----------TG-----------AAAT-TGTA--------------A-CATTCC------------TGAA-TG-----ATA-TGA----------A----CATG----TTGCCA-CTATTTGAGTGT------ACT-CAGC-GAATA--------TTG--A-G-------------A-TTGACT-TA-GATA-GTGA-CTTG----T--AT-------GG-CG-A-CGATG-------TT----------------------------------------------------------------------------------------------------------------------------------------------------------------------------------------------------------------------------------CT----------TT-TATC--------------------------ATTTGTAT-----------------------------------------
>Haemonchus_contortus(KP090289.1)
------------AACCAT----ATACTACAATGTGGG-TA---ATTTC-AACA-TTGTTTGTCAAATG--G---CATTTG----------TC--------TT--T--T-----A------GACAATTCC-----CATTT---CAGTTCA--------AGA------AC---------ATAT----ACATGC-A-------------------ACGT-G----ATG--TTA-----------TG-----------AAAT-TGTA--------------A-CATTCC------------TGAA-TG-----ATA-TGA----------A----CATG----TTGCCA-CTATTTGAGTGT------ACT-CAGC-GAATA--------TTG--A-G-------------A-TTGACT-TA-GATA-GTGA-CTTG----T--AT-------GG-CG-A-CGATG-------TT----------------------------------------------------------------------------------------------------------------------------------------------------------------------------------------------------------------------------------CT----------TT-TATC--------------------------ATTTGTAT-----------------------------------------
>Haemonchus_contortus(KP090290.1)
------------AACCAT----ATACTACAATGTGGG-TA---ATTTC-AACA-TTGTTTGTCAAATG--G---CATTTG----------TC--------TT--T--T-----A------GACAATTCC-----CATTT---CAGTTCA--------AGA------AC---------ATAT----ACATGC-A-------------------ACGT-G----ATG--TTA-----------TG-----------AAAT-TGTA--------------A-CATTCC------------TGAA-TG-----ATA-TGA----------A----CATG----TTGCCA-CTATTTGAGTGT------ACT-CAGC-GAATA--------TTG--A-G-------------A-TTGACT-TA-GATA-GTGA-CTTG----T--AT-------GG-CG-A-CGATG-------TT----------------------------------------------------------------------------------------------------------------------------------------------------------------------------------------------------------------------------------CT----------TT-TATC--------------------------ATTTGTAT-----------------------------------------
>Haemonchus_contortus(KP090293.1)
------------AACCAT----ATACTACAATGTGGG-TA---ATTTC-AACA-TTGTTTGTCAAATG--G---CATTTG----------TC--------TT--T--T-----A------GACAATTCC-----CATTT---CAGTTCA--------AGA------AC---------ATAT----ACATGC-A-------------------ACGT-G----ATG--TTA-----------TG-----------AAAT-TGTA--------------A-CATTCC------------TGAA-TG-----ATA-TGA----------A----CATG----TTGCCA-CTATTTGAGTGT------ACT-CAGC-GAATA--------TTG--A-G-------------A-TTGACT-TA-GATA-GTGA-CTTG----T--AT-------GG-CG-A-CGATG-------TT----------------------------------------------------------------------------------------------------------------------------------------------------------------------------------------------------------------------------------CT----------TT-TATC--------------------------ATTTGTAT-----------------------------------------
>Haemonchus_contortus(KP101363.1)
------------AACCAT----ATACTACAATGTGGG-TA---ATTTC-AACA-TTGTTTGTCAAATG--G---CATTTG----------TC--------TT--T--T-----A------GACAATTCC-----CATTT---CAGTTCA--------AGA------AC---------ATAT----ACATGC-A-------------------ACGT-G----ATG--TTA-----------TG-----------AAAT-TGTA--------------A-CATTCC------------TGAA-TG-----ATA-TGA----------A----CATG----TTGCCA-CTATTTGAGTGT------ACT-CAGC-GAATA--------TTG--A-G-------------A-TTGACT-TA-GATA-GTGA-CTTG----T--AT-------GG-CG-A-CGATG-------TT----------------------------------------------------------------------------------------------------------------------------------------------------------------------------------------------------------------------------------CT----------TT-TATC--------------------------ATTTGTAT-----------------------------------------
>Haemonchus_contortus(KU558755.1)
------------AACCAT----ATACTACAATGTGGG-TA---ATTTC-AACA-TTGTTTGTCAAATG--G---CATTTG----------TC--------TT--T--T-----A------GACAATTCC-----CATTT---CAGTTCA--------AGA------AC---------ATAT----ACATGC-A-------------------ACGT-G----ATG--TTA-----------TG-----------AAAT-TGTA--------------A-CATTCC------------TGAA-TG-----ATA-TGA----------A----CATG----TTGCCA-CTATTTGAGTGT------ACT-CAGC-GAATA--------TTG--A-G-------------A-TTGACT-TA-GATA-GTGA-CTTG----T--AT-------GG-CG-A-CGATG-------TT----------------------------------------------------------------------------------------------------------------------------------------------------------------------------------------------------------------------------------CT----------TT-TATC--------------------------ATTTGTAT-----------------------------------------
>Haemonchus_contortus(HQ683710.1)
-------------------------------TGTGGG-TA---ATTTC-AACA-TTGTTTGTCAAATG--G---CATTTG----------TC--------TT--T--T-----A------GACAATTCC-----CATTT---CAGTTCA--------AGA------AC---------ATAT----ACATGC-A-------------------ACGT-G----ATG--TTA-----------TG-----------AAAT-TGTA--------------A-CATTCC------------TGAA-TG-----ATA-TGA----------A----CATG----TTGCCA-CTATTTGAGTGT------ACT-CAGC-GAATA--------TTG--A-G-------------A-TTGACT-TA-GATA-GTGA-CTTG----T--AT-------GG-CG-A-CGATG-------TT----------------------------------------------------------------------------------------------------------------------------------------------------------------------------------------------------------------------------------CT----------TT-TATC--------------------------ATTTGTAT-----------------------------------------
>Haemonchus_contortus(HQ683713.1)
-------------------------------TGTGGG-TA---ATTTC-AACA-TTGTTTGTCAAATG--G---CATTTG----------TC--------TT--T--T-----A------GACAATTCC-----CATTT---CAGTTCA--------AGA------AC---------ATAT----ACATGC-A-------------------ACGT-G----ATG--TTA-----------TG-----------AAAT-TGTA--------------A-CATTCC------------TGAA-TG-----ATA-TGA----------A----CATG----TTGCCA-CTATTTGAGTGT------ACT-CAGC-GAATA--------TTG--A-G-------------A-TTGACT-TA-GATA-GTGA-CTTG----T--AT-------GG-CG-A-CGATG-------TT----------------------------------------------------------------------------------------------------------------------------------------------------------------------------------------------------------------------------------CT----------TT-TATC--------------------------ATTTGTAT-----------------------------------------
>Haemonchus_contortus(KJ938047.1)
------------AACCAT----ATACTACAATGTGGC-TA---ATTTC-AACA-TTGTTCGTCAAATG--G---CATTTG----------TC--------TT--T--T-----A------GACAATTCC-----CATTT---CAGTTCA--------AGA------AC---------ATAT----ACATGC-A-------------------ACGT-G----ATG--TTA-----------TG-----------AAAT-TGTA--------------A-CATTCC------------TGAA-TG-----ATA-TGA----------A----CATG----TTGCCA-CTATTTGAGTGT------ACT-CAGC-GAATA--------TTG--A-G-------------A-TTGACT-TA-GATA-GTGA-CTTG----T--AT-------GG-CG-A-CGATG-------T---------------------------------------------------------------------------------------------------------------------------------------------------------------------------------------------------------------------------------------------------------------------------------------------------------------------------------
>Haemonchus_contortus(EU084683.1)
------------AACCAT----ATACTACAATGTGGC-TA---ATTTC-AACA-TTGTTCGTCAAATG--G---CATTTG----------TC--------TT--T--T-----A------GACAATTCC-----CATTT---CAGTTCA--------AGA------AC---------ATAT----ACATGC-A-------------------ACGT-G----ATG--TTA-----------TG-----------AAAT-TGTA--------------A-CATTCC------------TGAA-TG-----ATA-TGA----------A----CATG----TTGCCA-CTATTTGAGTGT------ACT-CAGC-GAATA--------TTG--A-G-------------A-TTGACT-TA-GATA-GTGA-CTTG----T--AT-------GG-CG-A-CGATG-------TT----------------------------------------------------------------------------------------------------------------------------------------------------------------------------------------------------------------------------------CT----------TT-TATC--------------------------ATTTGTAT-----------------------------------------
>Haemonchus_contortus(KU640184.1)
--------------CCAT----CCCCT-----GTGG--CT---ATTTC--ACA-TTGTTTGTCA-ATG--G---CATTTG----------TC--------TT--T-AT-----A------GACAATTCC-----CATTT---CAGTTCA--------AGA------AC---------ATAT----ACATGC-A-------------------ACGT-G----ATG--TTA-----------TG-----------AAAT-TGTA--------------A-CATTCC------------TGAA-TG-----ATA-TGA----------A----CATG----TTGCCA-CTATTTGAGTGT------ACT-CAGC-GAATA--------TTG--A-G-------------A-TTGACT-TA-GATA-GTGA-CTTG----T--AT-------GG-CG-A-CGATG-------TT----------------------------------------------------------------------------------------------------------------------------------------------------------------------------------------------------------------------------------CT----------TT-TATC--------------------------ATTTGTAT-----------------------------------------
>Haemonchus_contortus(KU870653.1)
-------------------------CCCTCCTGTGGC-----TATTTC--ACA-TTGTTTGTCAATGG------CATTTG----------TC--------TTTTA---------------GACAATTCC-----CATTT---CAGTTCA--------AGA------AC---------ATAT----ACATGC-A-------------------ACGT-G----ATG--TTA-----------TG-----------AAAT-TGTA--------------A-CATTCC------------TGAA-TG-----ATA-TGA----------A----CATG----TTGCCA-CTATTTGAGTGT------ACT-CAGC-GAATA--------TTG--A-G-------------A-TTGACT-TA-GATA-GTGA-CTTG----T--AT-------GG-CG-A-CGATG-------TT----------------------------------------------------------------------------------------------------------------------------------------------------------------------------------------------------------------------------------CT----------TT-TATC--------------------------ATTTGTAT-----------------------------------------
>Haemonchus_contortus(KC415118.1)
------------AACCAT----ATACTACAATGTGGC-CA---ATTTC-AACA-TTGTTTGTCAAATG--G---CATTTG----------TC--------TT--T--T-----A------GACAATTCC-----CATTT---CAGTTCA--------AGA------AC---------ATAT----ACATGC-A-------------------ACGT-G----ATG--TTA-----------TG-----------AAAT-TGTA--------------A-CATTCC------------TGAA-TG-----ATA-TGA----------A----CATG----TTGCCA-CTATTTGAGTGT------ACT-CAGC-GAATA--------TTG--A-G-------------A-TTGACT-TA-GATA-GTGA-CTTG----T--AT-------GG-CG-A-CGATG-------TT----------------------------------------------------------------------------------------------------------------------------------------------------------------------------------------------------------------------------------CT----------TT-TATC--------------------------ATTTGTAT-----------------------------------------
>Haemonchus_contortus(KC415127.1)
------------AACCAT----ATACTACAATGTGGG-CA---ATTTC-AACA-TTGTTTGTCAAATG--G---CATTTG----------TC--------TT--T--T-----A------GACAATTCC-----CATTT---CAGTTCA--------AGA------AC---------ATAT----ACATGC-A-------------------ACGT-G----ATG--TTA-----------TG-----------AAAT-TGTA--------------A-CATTCC------------TGAA-TG-----ATA-TGA----------A----CATG----TTGCCA-CTATTTGAGTGT------ACT-CAGC-GAATA--------TTG--A-G-------------A-TTGACT-TA-GATA-GTGA-CTTG----T--AT-------GG-CG-A-CGATG-------TT----------------------------------------------------------------------------------------------------------------------------------------------------------------------------------------------------------------------------------CT----------TT-TATC--------------------------ATTTGTAT-----------------------------------------
>Haemonchus_contortus(KF364632.1)
------------AACCAT----ATACTACAATGTGGG-CA---ATTTC-AACA-TTGTTTGTCAAATG--G---CATTTG----------TC--------TT--T--T-----A------GACAATTCC-----CATTT---CAGTTCA--------AGA------AC---------ATAT----ACATGC-A-------------------ACGT-G----ATG--TTA-----------TG-----------AAAT-TGTA--------------A-CATTCC------------TGAA-TG-----ATA-TGA----------A----CATG----TTGCCA-CTATTTGAGTGT------ACT-CAGC-GAATA--------TTG--A-G-------------A-TTGACT-TA-GATA-GTGA-CTTG----T--AT-------GG-CG-A-CGATG-------TT----------------------------------------------------------------------------------------------------------------------------------------------------------------------------------------------------------------------------------CT----------TT-TATC--------------------------ATTTGTAT-----------------------------------------
>Haemonchus_contortus(KP101374.1)
------------AACCAT----ATACTACAATGTGGG-CA---ATTTC-AACA-TTGTTTGTCAAATG--G---CATTTG----------TC--------TT--T--T-----A------GACAATTCC-----CATTT---CAGTTCA--------AGA------AC---------ATAT----ACATGC-A-------------------ACGT-G----ATG--TTA-----------TG-----------AAAT-TGTA--------------A-CATTCC------------TGAA-TG-----ATA-TGA----------A----CATG----TTGCCA-CTATTTGAGTGT------ACT-CAGC-GAATA--------TTG--A-G-------------A-TTGACT-TA-GATA-GTGA-CTTG----T--AT-------GG-CG-A-CGATG-------TT----------------------------------------------------------------------------------------------------------------------------------------------------------------------------------------------------------------------------------CT----------TT-TATC--------------------------ATTTGTAT-----------------------------------------
>Haemonchus_contortus(KU558756.1)
------------AACCAT----ATACTACAATGTGGG-CA---ATTTC-AACA-TTGTTTGTCAAATG--G---CATTTG----------TC--------TT--T--T-----A------GACAATTCC-----CATTT---CAGTTCA--------AGA------AC---------ATAT----ACATGC-A-------------------ACGT-G----ATG--TTA-----------TG-----------AAAT-TGTA--------------A-CATTCC------------TGAA-TG-----ATA-TGA----------A----CATG----TTGCCA-CTATTTGAGTGT------ACT-CAGC-GAATA--------TTG--A-G-------------A-TTGACT-TA-GATA-GTGA-CTTG----T--AT-------GG-CG-A-CGATG-------TT----------------------------------------------------------------------------------------------------------------------------------------------------------------------------------------------------------------------------------CT----------TT-TATC--------------------------ATTTGTAT-----------------------------------------
>Haemonchus_contortus(KC415134.1)
------------AACCAT----ATACTACAATGAGGG-TA---ATTTC-AACA-TTGTTTGTCAAATG--G---CATTTG----------TC--------TT--T--T-----A------GACAATTCC-----CATTT---CAGTTCA--------AGA------AC---------ATAT----ACATGC-A-------------------ACGT-G----ATG--TTA-----------TG-----------AAAT-TGTA--------------A-CATTCC------------TGAA-TG-----ATA-TGA----------A----CATG----TTGCCA-CTATTTGAGTGT------ACT-CAGC-GAATA--------TTG--A-G-------------A-TTGACT-TA-GATA-GTGA-CTTG----T--AT-------GG-CG-A-CGATG-------TT----------------------------------------------------------------------------------------------------------------------------------------------------------------------------------------------------------------------------------CT----------TT-TATC--------------------------ATTTGTAT-----------------------------------------
>Haemonchus_contortus(KP101373.1)
------------AACCAT----ATACTACAATGAGGG-TA---ATTTC-AACA-TTGTTTGTCAAATG--G---CATTTG----------TC--------TT--T--T-----A------GACAATTCC-----CATTT---CAGTTCA--------AGA------AC---------ATAT----ACATGC-A-------------------ACGT-G----ATG--TTA-----------TG-----------AAAT-TGTA--------------A-CATTCC------------TGAA-TG-----ATA-TGA----------A----CATG----TTGCCA-CTATTTGAGTGT------ACT-CAGC-GAATA--------TTG--A-G-------------A-TTGACT-TA-GATA-GTGA-CTTG----T--AT-------GG-CG-A-CGATG-------TT----------------------------------------------------------------------------------------------------------------------------------------------------------------------------------------------------------------------------------CT----------TT-TATC--------------------------ATTTGTAT-----------------------------------------
>Haemonchus_contortus(KC415132.1)
------------AACCAT----ATACTACAATGAGGG-CA---ATTTC-AACA-TTGTTTGTCAAATG--G---CATTTG----------TC--------TT--T--T-----A------GACAATTCC-----CATTT---CAGTTCA--------AGA------AC---------ATAT----ACATGC-A-------------------ACGT-G----ATG--TTA-----------TG-----------AAAT-TGTA--------------A-CATTCC------------TGAA-TG-----ATA-TGA----------A----CATG----TTGCCA-CTATTTGAGTGT------ACT-CAGC-GAATA--------TTG--A-G-------------A-TTGACT-TA-GATA-GTGA-CTTG----T--AT-------GG-CG-A-CGATG-------TT----------------------------------------------------------------------------------------------------------------------------------------------------------------------------------------------------------------------------------CT----------TT-TATC--------------------------ATTTGTAT-----------------------------------------
>Haemonchus_contortus(KP101365.1)
------------AACCAT----ATACTACAATGAGGG-CA---ATTTC-AACA-TTGTTTGTCAAATG--G---CATTTG----------TC--------TT--T--T-----A------GACAATTCC-----CATTT---CAGTTCA--------AGA------AC---------ATAT----ACATGC-A-------------------ACGT-G----ATG--TTA-----------TG-----------AAAT-TGTA--------------A-CATTCC------------TGAA-TG-----ATA-TGA----------A----CATG----TTGCCA-CTATTTGAGTGT------ACT-CAGC-GAATA--------TTG--A-G-------------A-TTGACT-TA-GATA-GTGA-CTTG----T--AT-------GG-CG-A-CGATG-------TT----------------------------------------------------------------------------------------------------------------------------------------------------------------------------------------------------------------------------------CT----------TT-TATC--------------------------ATTTGTAT-----------------------------------------
>Haemonchus_contortus(KU870652.1)
--------------CCAA----TTCCT-----GTGGC-CT---ATTTC--ACA-TTGTTTGTCA-ATG--G---CATTTG----------TC--------TT--T-AT-----A------GACAATTCC-----CATTT---CAGTTCA--------AGA------AC---------ATAT----ACATGC-A-------------------ACGT-G----ATG--TTA-----------TG-----------AAAT-TGTA--------------A-CATTCC------------TGAA-TG-----ATA-TGA----------A----CATG----TTGCCA-CTATTTGAGTGT------ACT-CAGC-GAATA--------TTG--A-G-------------A-TTGACT-TA-GATA-GTGA-CTTG----T--AT-------GG-CG-A-CGATG-------TT----------------------------------------------------------------------------------------------------------------------------------------------------------------------------------------------------------------------------------CT----------TT-TATC--------------------------ATTTGTAT-----------------------------------------
>Haemonchus_contortus(KF204571.1)
-----------------------------------------------------------------------------TTG----------TC--------TT--T--T-----A------GACAATTCC-----CATTT---CAGTTCA--------AGA------AC---------ATAT----ACATGC-A-------------------ACGT-G----ATG--TTA-----------TG-----------AAAT-TGTA--------------A-CATTCC------------TGAA-TG-----ATA-TGA----------A----CATG----TTGCCA-CTATTTGAGTGT------ACT-CAGC-GAATA--------TTG--A-G-------------A-TTGACT-TA-GATA-GTGA-CTTG----T--AT-------GG-CG-A-CGATG-------TT----------------------------------------------------------------------------------------------------------------------------------------------------------------------------------------------------------------------------------CT----------TT-TATC--------------------------ATTTGTAT-----------------------------------------
>Haemonchus_contortus(KC415121.1)
------------AACCAT----ATAATACAATGTGGC-TA---ATTTC-AACA-TTGTTTGTCAAATG--G---CATTTG----------TC--------TT--T--T-----A------GACAATTCC-----CATTT---CAGTTCA--------AGA------AC---------ATAT----ACATGC-A-------------------ACGT-G----ATG--TTA-----------TG-----------AAAT-TGTA--------------A-CATTCC------------TGAA-TG-----ATA-TGA----------A----CATG----TTGCCA-CTATTTGAGTGT------ACT-CAGC-GAATA--------TTG--A-G-------------A-TTGACT-TA-GATA-GTGA-CATG----T--AT-------GG-CG-A-CGATG-------TT----------------------------------------------------------------------------------------------------------------------------------------------------------------------------------------------------------------------------------CT----------TT-TATC--------------------------ATTTGTAT-----------------------------------------
>Haemonchus_contortus(KP101383.1)
------------AACCAT----ATAATACAATGTGGC-TA---ATTTC-AACA-TTGTTTGTCAAATG--G---CATTTG----------TC--------TT--T--T-----A------GACAATTCC-----CATTT---CAGTTCA--------AGA------AC---------ATAT----ACATGC-A-------------------ACGT-G----ATG--TTA-----------TG-----------AAAT-TGTA--------------A-CATTCC------------TGAA-TG-----ATA-TGA----------A----CATG----TTGCCA-CTATTTGAGTGT------ACT-CAGC-GAATA--------TTG--A-G-------------A-TTGACT-TA-GATA-GTGA-CATG----T--AT-------GG-CG-A-CGATG-------TT----------------------------------------------------------------------------------------------------------------------------------------------------------------------------------------------------------------------------------CT----------TT-TATC--------------------------ATTTGTAT-----------------------------------------
>Haemonchus_contortus(KU558757.1)
------------AACCAT----ATAATACAATGTGGC-TA---ATTTC-AACA-TTGTTTGTCAAATG--G---CATTTG----------TC--------TT--T--T-----A------GACAATTCC-----CATTT---CAGTTCA--------AGA------AC---------ATAT----ACATGC-A-------------------ACGT-G----ATG--TTA-----------TG-----------AAAT-TGTA--------------A-CATTCC------------TGAA-TG-----ATA-TGA----------A----CATG----TTGCCA-CTATTTGAGTGT------ACT-CAGC-GAATA--------TTG--A-G-------------A-TTGACT-TA-GATA-GTGA-CATG----T--AT-------GG-CG-A-CGATG-------TT----------------------------------------------------------------------------------------------------------------------------------------------------------------------------------------------------------------------------------CT----------TT-TATC--------------------------ATTTGTAT-----------------------------------------
>Haemonchus_contortus(EU084689.1)
------------AACAAT----ATAATACAATGTGGC-TA---ATTTC-AACA-TTGTTTGTCAAATG--G---CATTTG----------TC--------TT--T--T-----A------GACAATTCC-----CATTT---CAGTTCA--------AGA------AC---------ATAT----AAATGC-A-------------------ACGT-G----ATG--TTA-----------TG-----------AAAT-TGTA--------------A-CATTCC------------TGAA-TG-----ATA-TGA----------A----CATG----TTGCCA-CTATTTGAGTGT------ACT-CAGC-GAATA--------TTG--A-G-------------A-TTGACT-TA-GATA-GTGA-CATG----T--AT-------GG-CG-A-CGATG-------TT----------------------------------------------------------------------------------------------------------------------------------------------------------------------------------------------------------------------------------CT----------TT-TATC--------------------------ATTTGTAT-----------------------------------------
>Haemonchus_contortus(EU084687.1)
------------AACAAT----ATAATACAATGTGGC-TA---ATTTC-AACA-TTGTTTGTCAAATG--G---CATTTG----------TC--------TT--T--T-----A------GACAATTCC-----CATTT---CAGTTCA--------AGA------AC---------ATAT----ACATGC-A-------------------ACGT-G----ATG--TTA-----------TG-----------AAAT-TGTA--------------A-CATTCC------------TGAA-TG-----ATA-TGA----------A----CATG----TTGCCA-CTATTTGAGTGT------ACT-CAGC-GAATA--------TTG--A-G-------------A-TTGACT-TA-GATA-GTGA-CATG----T--AT-------GG-CG-A-CGATG-------TT----------------------------------------------------------------------------------------------------------------------------------------------------------------------------------------------------------------------------------CT----------TT-TATC--------------------------ATTTGTAT-----------------------------------------
>Haemonchus_contortus(AJ577465.1)
------------AACCAT----ATACTACAATGTGGC-CA---ATTTC-AACA-TTGTTTGTCAAATG--G---CATTTG----------TC--------TT--T--T-----A------GACAATTCC-----CATTT---CAGTTCA--------AGA------AC---------ATAT----ACATGC-A-------------------ACGT-G----ATG--TTA-----------TG-----------AAAT-TGTA--------------A-CATCCC------------TGAA-TG-----ATA-TGA----------A----CATG----TTGCCA-CTATTTGAGTGT------ACT-CAGC-GAATA--------TTG--A-G-------------A-TTGACT-TA-GATA-GTGA-CATG----T--AT-------GG-CG-A-CGATG-------TT----------------------------------------------------------------------------------------------------------------------------------------------------------------------------------------------------------------------------------CT----------TT-TATC--------------------------ATTTGTAT-----------------------------------------
>Haemonchus_contortus(JQ342246.1)
-----------------------TACTACAATGTGGC-CA---ATTTC-AACA-TTGTTTGTCAAATG--G---CATTTG----------TC--------TT--T--T-----A------GACAATTCC-----CATTT---CAGTTCA--------AGA------AC---------ATAT----ACATGC-A-------------------ACGT-G----ATG--TTA-----------TG-----------AAAT-TGTA--------------A-CATCCC------------TGAA-TG-----ATA-TGA----------A----CATG----TTGCCA-CTATTTGAGTGT------ACT-CAGC-GAATA--------TTG--A-G-------------A-TTGACT-TA-GATA-GTGA-CATG----T--AT-------GG-CG-A-CGATG-------TT----------------------------------------------------------------------------------------------------------------------------------------------------------------------------------------------------------------------------------CT----------TT-TATC--------------------------ATTTGTAT-----------------------------------------
>Haemonchus_contortus(KC415126.1)
------------AACCAT----ATACTACAATGTGGC-CA---ATTTC-AACA-TTGTTTGTCAAATG--G---CATTTG----------TC--------TT--T--T-----A------GACAATTCC-----CATTT---CAGTTCA--------AGA------AC---------ATAT----ACATGC-A-------------------ACGT-G----ATG--TTA-----------TG-----------AAAT-TGTA--------------A-CATTCC------------TGAA-TG-----ATA-TGA----------A----CATG----TTGCCA-CTATTTGAGTGT------ACT-CAGC-GAATA--------TTG--A-G-------------A-TTGACT-TA-GATA-GTGA-CATG----T--AT-------GG-CG-A-CGATG-------TT----------------------------------------------------------------------------------------------------------------------------------------------------------------------------------------------------------------------------------CT----------TT-TATC--------------------------ATTTGTAT-----------------------------------------
>Haemonchus_contortus(KP101379.1)
------------AACCAT----ATACTACAATGTGGG-TA---ATTTC-AACA-TTGTTTGTCAAATG--G---CATTTG----------TC--------TT--T--T-----A------GACAATTCC-----CATTT---CAGTTCA--------AGA------AC---------ATAT----ACATGC-A-------------------ACGT-G----ATG--TTA-----------TG-----------AAAT-AGTA--------------A-CATTCC------------TGAA-TG-----ATA-TGA----------A----CATG----TTGCCA-CTATTTGAGTGT------ACT-CAGC-GAATA--------TTG--A-G-------------A-TTGACT-TA-GATA-GTGA-CATG----T--AT-------GG-CG-A-CGATG-------TT----------------------------------------------------------------------------------------------------------------------------------------------------------------------------------------------------------------------------------CT----------TT-TATC--------------------------ATTTGTAT-----------------------------------------
>Haemonchus_contortus(EU086382.1)
------------AACCAT----ATACTACAATGTGGC-TA---ATTTC-AACA-TTGTTTGTCAAATG--G---CATTTG----------TC--------TT--T--T-----A------GACAATTCC-----CATTT---CAGTTCA--------AGA------AC---------ATAT----ACATGC-A-------------------ACGT-G----ATG--TTA-----------TG-----------AAAT-AGTA--------------A-CATTCC------------TGAA-TG-----ATA-TGA----------A----CATG----TTGCCA-CTATTTGAGTGT------ACT-CAGC-GAATA--------TTG--A-G-------------A-TTGACT-TA-GATA-GTGA-CATG----T--AT-------GG-CG-A-CGATG-------TT----------------------------------------------------------------------------------------------------------------------------------------------------------------------------------------------------------------------------------CT----------TT-TATC--------------------------ATTTGTAT-----------------------------------------
>Haemonchus_contortus(EU086388.1)
------------AACCAT----ATACTACAATGTGGC-TA---ATTTC-AACA-TTGTTTGTCAAATG--G---CATTTG----------TC--------TT--T--T-----A------GACAATTCC-----CATTT---CAGTTCA--------AGA------AC---------ATAT----ACATGC-A-------------------ACGT-G----ATG--TTA-----------TG-----------AAAT-AGTA--------------A-CATTCC------------TGAA-TG-----ATA-TGA----------A----CATG----TTGCCA-CTATTTGAGTGT------ACT-CAGC-GAATA--------TTG--A-G-------------A-TTGACT-TA-GATA-GTGA-CATG----T--AT-------GG-CG-A-CGATG-------TT----------------------------------------------------------------------------------------------------------------------------------------------------------------------------------------------------------------------------------CT----------TT-TATC--------------------------ATTTGTAT-----------------------------------------
>Haemonchus_contortus(JN128897.1)
-----------------------TACTACAATGTGGC-TA---ATTTC-AACA-TTGTTTGTCAAATG--G---CATTTG----------TC--------TT--T--T-----A------GACAATTCC-----CATTT---CAGTTCA--------AGA------AC---------ATAT----ACATGC-A-------------------ACGT-G----ATG--TTA-----------TG-----------AAAT-TGTA--------------A-CATTCC------------TGAA-TG-----ATA-TGA----------A----CATG----TTGCCA-CTATTTGAGTGT------ACT-CAGC-GAATA--------TTG--A-G-------------A-TTGACT-TA-GATA-GTGA-CATG----T--AT-------GG-CG-A-CGATG-------TT----------------------------------------------------------------------------------------------------------------------------------------------------------------------------------------------------------------------------------CT----------TT-TATC--------------------------ATTTGTAT-----------------------------------------
>Haemonchus_contortus(KC415119.1)
------------AACCAT----ATACTACAATGTGGC-TA---ATTTC-AACA-TTGTTTGTCAAATG--G---CATTTG----------TC--------TT--T--T-----A------GACAATTCC-----CATTT---CAGTTCA--------AGA------AC---------ATAT----ACATGC-A-------------------ACGT-G----ATG--TTA-----------TG-----------AAAT-TGTA--------------A-CATTCC------------TGAA-TG-----ATA-TGA----------A----CATG----TTGCCA-CTATTTGAGTGT------ACT-CAGC-GAATA--------TTG--A-G-------------A-TTGACT-TA-GATA-GTGA-CATG----T--AT-------GG-CG-A-CGATG-------TT----------------------------------------------------------------------------------------------------------------------------------------------------------------------------------------------------------------------------------CT----------TT-TATC--------------------------ATTTGTAT-----------------------------------------
>Haemonchus_contortus(JX901155.1)
------------AACCAT----ATACTACAATGTGGGCTA---GTTTC-AACA-TTGTTTGTCAAATG--G---CATTTG----------TC--------TT--T--T-----A------GACAATTCC-----CATTT---CAGTTCA--------AGA------AC---------ATAT----ACATGC-A-------------------ACGT-G----ATG--TTA-----------TG-----------AAAT-TGTA--------------A-CATCCC------------TGAA-TG-----ATA-TGA----------A----CATG----TTGCCA-CTATTTGAGTGT------ACT-CAGC-GAATA--------TAG--A-G-------------A--TGACT-TA-GATA-GTGA-CTTG----T--AT-------GG-CG-A-CGATG-------TT----------------------------------------------------------------------------------------------------------------------------------------------------------------------------------------------------------------------------------CT----------TT-TATC--------------------------ATTTGTAT-----------------------------------------
>Haemonchus_contortus(KP101380.1)
------------AACCAT----ATACTACAATGTGGC-TA---ATTTC-AACA-TTGTTTGTCAAATG--G---CATTTG----------TT--------TT--T--T-----A------GACAATTCC-----CATTT---CAGTTCA--------AGA------AC---------ATAT----ACATGC-A-------------------ACGT-G----ATG--TTA-----------TG-----------AAAT-TGTA--------------A-CATTCC------------TGAA-TG-----ATA-TGA----------A----CATG----TTGCCA-CTATTTGAGTGT------ACT-CAGC-GAATA--------TTG--A-G-------------A-TTGACT-TA-GATA-GTGA-CTTG----T--AT-------GG-CG-A-CGATG-------TT----------------------------------------------------------------------------------------------------------------------------------------------------------------------------------------------------------------------------------CT----------TT-TATC--------------------------ATTTGTAT-----------------------------------------
>Haemonchus_contortus(KP101378.1)
------------AACCAT----ATACTACAATGTGGG-TA---ATTTC-AACA-TTGTTTGTCAAATG--G---CATTTG----------TT--------TT--T--T-----A------GACAATTCC-----CATTT---CAGTTCA--------AGA------AC---------ATAT----ACATGC-A-------------------ACGT-G----ATG--TTA-----------TG-----------AAAT-TGTA--------------A-CATTCC------------TGAA-TG-----ATA-TGA----------A----CATG----TTGCCA-CTATTTGAGTGT------ACT-CAGC-GAATA--------TTG--A-C-------------A-TTGACT-TA-GATA-GTGA-CTTG----T--AT-------GG-CG-A-CGATG-------TT----------------------------------------------------------------------------------------------------------------------------------------------------------------------------------------------------------------------------------CT----------TT-TATC--------------------------ATTTGTAT-----------------------------------------
>Haemonchus_contortus(KP101366.1)
------------AACCAT----ATACTACAATGTGGG-TA---ATTTC-AACA-TTGTTTGTCAAATG--G---CATTTG----------TT--------TT--T--T-----A------GACAATTCC-----CATTT---CAGTTCA--------AGA------AC---------ATAT----ACATGC-A-------------------ACGT-G----ATG--TTA-----------TG-----------AAAT-TGTA--------------A-CATTCC------------TGAA-TG-----ATA-TGA----------A----CATG----TTGCCA-CTATTTGAGTGT------ACT-CAGC-GAATA--------TTG--A-G-------------A-TTGACT-TA-GATA-GTGA-CTTG----T--AT-------GG-CG-A-CGATG-------TT----------------------------------------------------------------------------------------------------------------------------------------------------------------------------------------------------------------------------------CT----------TT-TATC--------------------------ATTTGTAT-----------------------------------------
>Haemonchus_contortus(HQ683711.1)
-------------------------------TGTGGG-TA---ATTTC-AACA-TTGTTTGTCAAATG--G---CATTTG----------TC--------TT--T--T-----A------GACAATTCC-----CATTT---CAGTTCA--------AGA------AC---------ATAT----ACATGC-A-------------------ACGT-G----ATG--TTA-----------TG-----------AAAT-TGTA--------------A-CATCCC------------TGAA-TG-----ATA-TGA----------A----CATG----TTGCCA-CTATTTGAGTGT------ACT-CAGC-GAATA--------TTG--A-G-------------A-TTGACT-TA-GATA-GTGA-CATG----T--AT-------GG-CG-A-CGATG-------TT----------------------------------------------------------------------------------------------------------------------------------------------------------------------------------------------------------------------------------CT----------TT-TATC--------------------------ATTTGTAT-----------------------------------------
>Haemonchus_contortus(KC415131.1)
------------AACCAT----ATACTACAATGAGGG-CA---ATTTC-AACA-TTGTTTGTCAAATG--G---CATTTG----------TC--------TT--T--T-----A------GACAATTCC-----CATTT---CAGTTCA--------AGA------AC---------ATAT----ACATGC-A-------------------ACGT-G----ATG--TTA-----------TG-----------AAAT-TGTA--------------A-CATCCC------------TGAA-TG-----ATA-TGA----------A----CATG----TTGCCA-CTATTTGAGTGT------ACT-CAGC-GAATA--------TTG--A-G-------------A-TTGACT-TA-GATA-GTGA-CATG----T--AT-------GG-CG-A-CGATG-------TT----------------------------------------------------------------------------------------------------------------------------------------------------------------------------------------------------------------------------------CT----------TT-TATC--------------------------ATTTGTAT-----------------------------------------
>Haemonchus_contortus(HQ683715.1)
-------------------------------TGTGGG-TA---ATTTC-AACA-TTGTTTGTCAAATG--G---CATTTG----------TC--------TT--T--T-----A------GACAATTCC-----CATTT---CAGTTCA--------AGA------AC---------ATAT----ACATGC-A-------------------ACGT-G----ATG--TTA-----------TG-----------AAAT-TGTA--------------A-CATCCC------------TGAA-TG-----ATA-TGA----------A----CATG----TTGCCA-CTATTTGAGTGT------ACT-CAGC-GAATA--------TTG--A-G-------------A-TTGACT-TA-GATA-GTGA-CTTG----T--AT-------GG-CG-A-CGATG-------TT----------------------------------------------------------------------------------------------------------------------------------------------------------------------------------------------------------------------------------CT----------TT-TATC--------------------------ATTTGTAT-----------------------------------------
>Haemonchus_contortus(KC415130.1)
------------AACCAT----ATACTACAATGAGGG-CA---ATTTC-AACA-TTGTTTGTCAAATG--G---CATTTG----------TC--------TT--T--T-----A------GACAATTCC-----CATTT---CAGTTCA--------AGA------AC---------ATAT----ACATGC-A-------------------ACGT-G----ATG--TTA-----------TG-----------AAAT-TGTA--------------A-CATCCC------------TGAA-TG-----ATA-TGA----------A----CATG----TTGCCA-CTATTTGAGTGT------ACT-CAGC-GAATA--------TTG--A-G-------------A-TTGACT-TA-GATA-GTGA-CTTG----T--AT-------GG-CG-A-CGATG-------TT----------------------------------------------------------------------------------------------------------------------------------------------------------------------------------------------------------------------------------CT----------TT-TATC--------------------------ATTTGTAT-----------------------------------------
>Haemonchus_contortus(KU870651.1)
-------------------------CCCTAATGTGGC-----TATTTC--ACA-TTGTTTGTCAATGG------CATTTG----------TC--------TTTTA---------------GACAATTCC-----CATTT---CAGTTCA--------AGA------AC---------ATAT----ACATGC-A-------------------ACGT-G----ATG--TTA-----------TG-----------AAAT-TGTA--------------A-CATCCC------------TGAA-TG-----ATA-TGA----------A----CATG----TTGCCA-CTATTTGAGTGT------ACT-CAGC-GAATA--------TTG--A-G-------------A-TTGACT-TA-GATA-GTGA-CTTG----T--AT-------GG-CG-A-CGATG-------TT----------------------------------------------------------------------------------------------------------------------------------------------------------------------------------------------------------------------------------CT----------TT-TATC--------------------------ATTTGTAT-----------------------------------------
>Haemonchus_contortus(KU640185.1)
-------------------------CAATAATGAGGG-CC---TATTT-CACA-TTGTTTGTC-AATG--G---CATTTG----------TC--------TT--T-AT-----A------GACAATTCC-----CATTT---CAGTTCA--------AGA------AC---------ATAT----ACATGC-A-------------------ACGT-G----ATG--TTA-----------TG-----------AAAT-TGTA--------------A-CATCCC------------TGAA-TG-----ATA-TGA----------A----CATG----TTGCCA-CTATTTGAGTGT------ACT-CAGC-GAATA--------TTG--A-G-------------A-TTGACT-TA-GATA-GTGA-CTTG----T--AT-------GG-CG-A-CGATG-------TT----------------------------------------------------------------------------------------------------------------------------------------------------------------------------------------------------------------------------------CT----------TT-TATC--------------------------ATTTGTAT-----------------------------------------
>Haemonchus_contortus(KU646834.1)
-------------------------CCATTATGTGGC-----TATTTC--ACA-TTGTTTGTCAATGG------CATTTG----------TC--------TTTATA--------------GACAATTCC-----CATTT---CAGTTCA--------AGA------AC---------ATAT----ACATGC-A-------------------ACGT-G----ATG--TTA-----------TG-----------AAAT-TGTA--------------A-CATCCC------------TGAA-TG-----ATA-TGA----------A----CATG----TTGCCA-CTATTTGAGTGT------ACT-CAGC-GAATA--------TTG--A-G-------------A-TTGACT-TA-GATA-GTGA-CTTG----T--AT-------GG-CG-A-CGATG-------TT----------------------------------------------------------------------------------------------------------------------------------------------------------------------------------------------------------------------------------CT----------TT-TATC--------------------------ATTTGTAT-----------------------------------------
>Haemonchus_contortus(KF176320.1)
--------------------------------------------------ACA-TTGTTTGTCAAATG--G---CATTTG----------TC--------TT--T--T-----A------GACAATTCC-----CATTT---CAGTTCA--------AGA------AC---------ATAT----ACATGC-A-------------------ACGT-G----ATG--TTA-----------TG-----------AAAT-TGTA--------------A-CATCCC------------TGAA-TG-----ATA-TGA----------A----CATG----TTGCCA-CTATTTGAGTGT------ACT-CAGC-GAATA--------TTG--A-G-------------A-TTGACT-TA-GATA-GTGA-CTTG----T--AT-------GG-CG-A-CGATG-------TT----------------------------------------------------------------------------------------------------------------------------------------------------------------------------------------------------------------------------------CT----------TT-TATC--------------------------ATTTGTAT-----------------------------------------
>Haemonchus_contortus(KP090291.1)
------------AACCAT----ATACTACAATGTGGG-TA---ATTTC-AACA-TTGTTTGTCAAATG--G---CATTTG----------TC--------TT--T--T-----A------GACAATTCC-----CATTT---CAGTTCA--------AGA------AC---------ATAT----ACATGC-A-------------------ACGT-G----ATG--TTA-----------TG-----------AAAT-TGTA--------------A-CATTCC------------TGAA-TG-----ATA-TGA----------A----CATG----TTGCCA-CTATTTGAGTGT------ACT-CAGC-GAATA--------TTG--A-G-------------A-TTGACT-TA-AATA-GTGA-CATG----T--AT-------GG-CG-A-CAATG-------TT----------------------------------------------------------------------------------------------------------------------------------------------------------------------------------------------------------------------------------CT----------TT-TATC--------------------------ATTTGTAT-----------------------------------------
>Haemonchus_contortus(KP090292.1)
------------AACCAT----ATACTACAATGTGGG-TA---ATTTC-AACA-TTGTTTGTCAAATG--G---CATTTG----------TC--------TT--T--T-----A------GACAATTCC-----CATTT---CAGTTCA--------AGA------AC---------ATAT----ACATGC-A-------------------ACGT-G----ATG--TTA-----------TG-----------AAAT-TGTA--------------A-CATTCC------------TGAA-TG-----ATA-TGA----------A----CATG----TTGCCA-CTATTTGAGTGT------ACT-CAGC-GAATA--------TTG--A-G-------------A-TTGACT-TA-AATA-GTGA-CATG----T--AT-------GG-CG-A-CGATG-------TT----------------------------------------------------------------------------------------------------------------------------------------------------------------------------------------------------------------------------------CT----------TT-TATC--------------------------ATTTGTAT-----------------------------------------
>Haemonchus_contortus(KP101376.1)
------------AACCAT----ATACTACAATGAGGG-CA---ATTTC-AACA-TTGTTTGTCAAATG--G---CATTTG----------TT--------TT--T--T-----A------GATAATTCC-----CATTT---CAGTTCA--------AGA------AC---------ATAT----ACATGC-A-------------------ACGT-G----ATG--TTA-----------TG-----------AAAT-TGTA--------------A-CATTCC------------TGAA-TG-----ATA-TGA----------A----CATG----TTGCCA-CTATTTGAGTGT------ACT-CAGC-GAATA--------TTG--A-G-------------A-TTGACT-TA-GATA-GTGA-CATG----T--AT-------GG-CG-A-CGATG-------TT----------------------------------------------------------------------------------------------------------------------------------------------------------------------------------------------------------------------------------CT----------TT-TATC--------------------------ATTTGTAT-----------------------------------------
>Haemonchus_contortus(KP101377.1)
------------AACCAT----ATACTACAATGAGGG-CA---ATTTC-AACA-TTGTTTGTCAAATG--G---CATTTG----------TT--------TT--T--T-----A------GACAATTCC-----CATTT---CAGTTCA--------AGA------AC---------ATAT----ACATGC-A-------------------ACGT-G----ATG--TTA-----------TG-----------AAAT-TGTA--------------A-CATTCC------------TGAA-TG-----ATA-TGA----------A----CATG----TTGCCA-CTATTTGAGTGT------ACT-CAGC-GAATA--------TTG--A-G-------------A-TTGACT-TA-GATA-GTGA-CATG----T--AT-------GG-CG-A-CGATG-------TT----------------------------------------------------------------------------------------------------------------------------------------------------------------------------------------------------------------------------------CT----------TT-TATC--------------------------ATTTGTAT-----------------------------------------
>Haemonchus_contortus(KC415120.1)
------------AACCAT----ATAATACAATGTGGG-TA---ATTTC-AACA-TTGTTTGTCAAATG--G---CATTTG----------TT--------TT--T--T-----A------GACAATTCC-----CATTT---CAGTTCA--------AGA------AC---------ATAT----ACATGC-A-------------------ACGT-G----ATG--TTA-----------TG-----------AAAT-TGTA--------------A-CATTCC------------TGAA-TG-----ATA-TGA----------A----CATG----TTGCCA-CTATTTGAGTGT------ACT-CAGC-GAATA--------TTG--A-G-------------A-TTGACT-TA-GATA-GTGA-CATG----T--AT-------GG-CG-A-CGATG-------TT----------------------------------------------------------------------------------------------------------------------------------------------------------------------------------------------------------------------------------CT----------TT-TATC--------------------------ATTTGTAT-----------------------------------------
>Haemonchus_contortus(KP101382.1)
------------AACCAT----ATACTACAATGTGGG-TA---ATTTC-AACA-TTGTTTGTCAAATG--G---CATTTG----------TT--------TT--T--T-----A------GACAATTCC-----CATTT---CAGTTCA--------AGA------AC---------ATAT----ACATGC-A-------------------ACGT-G----ATG--TTA-----------TG-----------AAAT-TGTA--------------A-CATTCC------------TGAA-TG-----ATA-TGA----------A----CATG----TTGCCA-CTATTTGAGTGT------ACT-CAGC-GAATA--------TTG--A-G-------------A-TTGACT-TA-GATA-GTGA-CATG----T--AT-------GG-CG-A-CGATG-------TT----------------------------------------------------------------------------------------------------------------------------------------------------------------------------------------------------------------------------------CT----------TT-TATC--------------------------ATTTGTAT-----------------------------------------
>Haemonchus_contortus(KF364629.1)
------------AACCAT----ATACTACAATGTGGG-TA---ATTTC-AACA-TTGTTTGTCAAATG--G---CATTTG----------TC--------TT--T--T-----A------GACAATTCC-----CATTT---CAGTTCA--------AGA------AC---------ATAT----ACATGC-A-------------------ACGT-G----ATG--TTA-----------TG-----------AAAT-TGTA--------------A-CATTCC------------TGAA-TG-----ATA-TGA----------A----CATG----TTGCCA-CTATTTGAGTGT------ACT-CAGC-GAATA--------TTG--A-G-------------A-TTGACT-TA-GATA-GTGA-CWTG----T--AT-------GG-CG-A-CGATG-------TT----------------------------------------------------------------------------------------------------------------------------------------------------------------------------------------------------------------------------------CT----------TT-TATC--------------------------ATTTGTAT-----------------------------------------
>Haemonchus_contortus(KP101368.1)
------------AACCAT----ATACTACAATGTGGG-TA---ATTTC-AACA-TTGTTTGTCAAATG--G---CATTTG----------TC--------TT--T--T-----A------GACAATTCC-----CATTT---CAGTTCA--------AGA------AC---------ATAT----ACATGC-A-------------------ACGT-G----ATG--TTA-----------TG-----------AAAT-TGTA--------------A-CATTCC------------TGAA-TG-----ATA-TGA----------A----CATG----TTGCCA-CTATTTGAGTGT------ACT-CAGC-GAATA--------TTG--A-G-------------A-TTGACT-TA-GATA-GTGA-CWTG----T--AT-------GG-CG-A-CGATG-------TT----------------------------------------------------------------------------------------------------------------------------------------------------------------------------------------------------------------------------------CT----------TT-TATC--------------------------ATTTGTAT-----------------------------------------
>Haemonchus_contortus(KC415125.1)
------------AACCAT----ATACTACAATGTGGG-CA---ATTTC-AACA-TTGTTTGTCAAATG--G---CATTTG----------TC--------TT--T--T-----A------GACAATTCC-----CATTT---CAGTTCA--------AGA------AC---------ATAT----ACATGC-A-------------------ACGT-G----ATG--TTA-----------TG-----------AAAT-TGTA--------------A-CATTCC------------TGAA-TG-----ATA-TGA----------A----CATG----TTGCCA-CTATTTGAGTGT------ACT-CAGC-GAATA--------TTG--A-G-------------A-TTGACT-TA-GATA-GTGA-CATG----T--AT-------GG-CG-A-CGATG-------TT----------------------------------------------------------------------------------------------------------------------------------------------------------------------------------------------------------------------------------CT----------TT-TATC--------------------------ATTTGTAT-----------------------------------------
>Haemonchus_contortus(KU558758.1)
------------AACCAT----ATACTACAATGTGGG-CA---ATTTC-AACA-TTGTTTGTCAAATG--G---CATTTG----------TC--------TT--T--T-----A------GACAATTCC-----CATTT---CAGTTCA--------AGA------AC---------ATAT----ACATGC-A-------------------ACGT-G----ATG--TTA-----------TG-----------AAAT-TGTA--------------A-CATTCC------------TGAA-TG-----ATA-TGA----------A----CATG----TTGCCA-CTATTTGAGTGT------ACT-CAGC-GAATA--------TTG--A-G-------------A-TTGACT-TA-GATA-GTGA-CATG----T--AT-------GG-CG-A-CGATG-------TT----------------------------------------------------------------------------------------------------------------------------------------------------------------------------------------------------------------------------------CT----------TT-TATC--------------------------ATTTGTAT-----------------------------------------
>Haemonchus_contortus(KU558759.1)
------------AACCAT----ATACTACAATGTGGG-CA---ATTTC-AACA-TTGTTTGTCAAATG--G---CATTTG----------TC--------TT--T--T-----A------GACAATTCC-----CATTT---CAGTTCA--------AGA------AC---------ATAT----ACATGC-A-------------------ACGT-G----ATG--TTA-----------TG-----------AAAT-TGTA--------------A-CATTCC------------TGAA-TG-----ATA-TGA----------A----CATG----TTGCCA-CTATTTGAGTGT------ACT-CAGC-GAATA--------TTG--A-G-------------A-TTGACT-TA-GATA-GTGA-CATG----T--AT-------GG-CG-A-CGATG-------TT----------------------------------------------------------------------------------------------------------------------------------------------------------------------------------------------------------------------------------CT----------TT-TATC--------------------------ATTTGTAT-----------------------------------------
>Haemonchus_contortus(KC415129.1)
------------AACCAT----ATACTACAATGAGGG-CA---ATTTC-AACA-TTGTTTGTCAAATG--G---CATTTG----------TC--------TT--T--T-----A------GACAATTCC-----CATTT---CAGTTCA--------AGA------AC---------ATAT----ACATGC-A-------------------ACGT-G----ATG--TTA-----------TG-----------AAAT-TGTA--------------A-CATTCC------------TGAA-TG-----ATA-TGA----------A----CATG----TTGCCA-CTATTTGAGTGT------ACT-CAGC-GAATA--------TTG--A-G-------------A-TTGACT-TA-GATA-GTGA-CATG----T--AT-------GG-CG-A-CGATG-------TT----------------------------------------------------------------------------------------------------------------------------------------------------------------------------------------------------------------------------------CT----------TT-TATC--------------------------ATTTGTAT-----------------------------------------
>Haemonchus_contortus(KP101372.1)
------------AACCAT----ATACTACAATGAGGG-CA---ATTTC-AACA-TTGTTTGTCAAATG--G---CATTTG----------TC--------TT--T--T-----A------GACAATTCC-----CATTT---CAGTTCA--------AGA------AC---------ATAT----ACATGC-A-------------------ACGT-G----ATG--TTA-----------TG-----------AAAT-TGTA--------------A-CATTCC------------TGAA-TG-----ATA-TGA----------A----CATG----TTGCCA-CTATTTGAGTGT------ACT-CAGC-GAATA--------TTG--A-G-------------A-TTGACT-TA-GATA-GTGA-CATG----T--AT-------GG-CG-A-CGATG-------TT----------------------------------------------------------------------------------------------------------------------------------------------------------------------------------------------------------------------------------CT----------TT-TATC--------------------------ATTTGTAT-----------------------------------------
>Haemonchus_contortus(KC415133.1)
------------AACCAT----ATACTACAATGAGGG-TA---ATTTC-AACA-TTGTTTGTCAAATG--G---CATTTG----------TC--------TT--T--T-----A------GACAATTCC-----CATTT---CAGTTCA--------AGA------AC---------ATAT----ACATGC-A-------------------ACGT-G----ATG--TTA-----------TG-----------AAAT-TGTA--------------A-CATTCC------------TGAA-TG-----ATA-TGA----------A----CATG----TTGCCA-CTATTTGAGTGT------ACT-CAGC-GAATA--------TTG--A-G-------------A-TTGACT-TA-GATA-GTGA-CATG----T--AT-------GG-CG-A-CGATG-------TT----------------------------------------------------------------------------------------------------------------------------------------------------------------------------------------------------------------------------------CT----------TT-TATC--------------------------ATTTGTAT-----------------------------------------
>Haemonchus_contortus(KP101369.1)
------------AACCAT----ATACTACAATGAGGG-TA---ATTTC-AACA-TTGTTTGTCAAATG--G---CATTTG----------TC--------TT--T--T-----A------GACAATTCC-----CATTT---CAGTTCA--------AGA------AC---------ATAT----ACATGC-A-------------------ACGT-G----ATG--TTA-----------TG-----------AAAT-TGTA--------------A-CATTCC------------TGAA-TG-----ATA-TGA----------A----CATG----TTGCCA-CTATTTGAGTGT------ACT-CAGC-GAATA--------TTG--A-G-------------A-TTGACT-TA-GATA-GTGA-CATG----T--AT-------GG-CG-A-CGATG-------TT----------------------------------------------------------------------------------------------------------------------------------------------------------------------------------------------------------------------------------CT----------TT-TATC--------------------------ATTTGTAT-----------------------------------------
>Haemonchus_contortus(HQ683714.1)
-------------------------------TGTGGG-TA---ATTTC-AACA-TTGTTTGTCAAATG--G---CATTTG----------TC--------TT--T--T-----A------GACAATTCC-----CATTT---CAGTTCA--------AGA------AC---------ATAT----ACATGC-A-------------------ACGT-G----ATG--TTA-----------TG-----------AAAT-TGTA--------------A-CATTCC------------TGAA-TG-----ATA-TGA----------A----CATG----TTGCCA-CTATTTGAGTGT------ACT-CAGC-GAATA--------TTG--A-G-------------A-TTGACT-TA-GATA-GTGA-CATG----T--AT-------GG-CG-A-CGATG-------TT----------------------------------------------------------------------------------------------------------------------------------------------------------------------------------------------------------------------------------CT----------TT-TATC--------------------------ATTTGTAT-----------------------------------------
>Haemonchus_contortus(JX869073.1)
------------AACCAT----ATACTACAATGTGGG-TA---ATTTC-AACA-TTGTTTGTCAAATG--G---CATTTG----------TC--------TT--T--T-----A------GACAATTCC-----CATTT---CAGTTCA--------AGA------AC---------ATAT----ACATGC-A-------------------ACGT-G----ATG--TTA-----------TG-----------AAAT-TGTA--------------A-CATTCC------------TGAA-TG-----ATA-TGA----------A----CATG----TTGCCA-CTATTTGAGTGT------ACT-CAGC-GAATA--------TTG--A-G-------------A-TTGACT-TA-GATA-GTGA-CATG----T--AT-------GG-CG-A-CGATG-------TT----------------------------------------------------------------------------------------------------------------------------------------------------------------------------------------------------------------------------------CT----------TT-TATC--------------------------ATTTGTAT-----------------------------------------
>Haemonchus_contortus(KC415128.1)
------------AACCAT----ATACTACAATGTGGG-TA---ATTTC-AACA-TTGTTTGTCAAATG--G---CATTTG----------TC--------TT--T--T-----A------GACAATTCC-----CATTT---CAGTTCA--------AGA------AC---------ATAT----ACATGC-A-------------------ACGT-G----ATG--TTA-----------TG-----------AAAT-TGTA--------------A-CATTCC------------TGAA-TG-----ATA-TGA----------A----CATG----TTGCCA-CTATTTGAGTGT------ACT-CAGC-GAATA--------TTG--A-G-------------A-TTGACT-TA-GATA-GTGA-CATG----T--AT-------GG-CG-A-CGATG-------TT----------------------------------------------------------------------------------------------------------------------------------------------------------------------------------------------------------------------------------CT----------TT-TATC--------------------------ATTTGTAT-----------------------------------------
>Haemonchus_contortus(KF364631.1)
------------AACCAT----ATACTACAATGTGGG-TA---ATTTC-AACA-TTGTTTGTCAAATG--G---CATTTG----------TC--------TT--T--T-----A------GACAATTCC-----CATTT---CAGTTCA--------AGA------AC---------ATAT----ACATGC-A-------------------ACGT-G----ATG--TTA-----------TG-----------AAAT-TGTA--------------A-CATTCC------------TGAA-TG-----ATA-TGA----------A----CATG----TTGCCA-CTATTTGAGTGT------ACT-CAGC-GAATA--------TTG--A-G-------------A-TTGACT-TA-GATA-GTGA-CATG----T--AT-------GG-CG-A-CGATG-------TT----------------------------------------------------------------------------------------------------------------------------------------------------------------------------------------------------------------------------------CT----------TT-TATC--------------------------ATTTGTAT-----------------------------------------
>Haemonchus_contortus(KP090288.1)
------------AACCAT----ATACTACAATGTGGG-TA---ATTTC-AACA-TTGTTTGTCAAATG--G---CATTTG----------TC--------TT--T--T-----A------GACAATTCC-----CATTT---CAGTTCA--------AGA------AC---------ATAT----ACATGC-A-------------------ACGT-G----ATG--TTA-----------TG-----------AAAT-TGTA--------------A-CATTCC------------TGAA-TG-----ATA-TGA----------A----CATG----TTGCCA-CTATTTGAGTGT------ACT-CAGC-GAATA--------TTG--A-G-------------A-TTGACT-TA-GATA-GTGA-CATG----T--AT-------GG-CG-A-CGATG-------TT----------------------------------------------------------------------------------------------------------------------------------------------------------------------------------------------------------------------------------CT----------TT-TATC--------------------------ATTTGTAT-----------------------------------------
>Haemonchus_longistipes(AB682683.1)
------------AACCAT----ATACTACAATGTGGC-TA---ATTTT-AACA-TTGTTTGTCAAATG--G---CATTTG----------TC--------TTTTTATTAAG---------GACAATTCC-----CATTT---CAGTTTA--------AGA------AC---------GTAT----ACATGC-A-------------------ACGT-G----ATG--TTA----------ACG-----------AAAT-TTTA--------------A-CATCCC------------TGAA-TG-----ATA-TGA----------A----CATG----TTGCCT-CTATTTGAGTGT------ACT-CAGC-GAATA--------TTTG-A-G-------------A-TTGACT-TA-GATA-GTGA-CATG----T--AT-------GG-TG-A-CGATG-------TT----------------------------------------------------------------------------------------------------------------------------------------------------------------------------------------------------------------------------------CT----------TT-TATC--------------------------ATTTGTAT-----------------------------------------
>Haemonchus_longistipes(AB682684.1)
------------AACCAT----ATACTACAATGTGGC-TA---ATTTT-AACA-TTGTTTGTCAAATG--G---CATTTG----------TC--------TT--T-TTATTAAG------GACAATTCC-----CATTT---CAGTTTA--------AGA------AC---------GTAT----ACATGC-A-------------------ACGT-G----ATG--TTA---------A-CG-----------AAAT-TTTA--------------A-CATCCC------------TGAA-TG-----ATA-TGA----------G----CATG----TTGCCT-CTATTTGAGTGT------ACT-CAGC-GAATA--------TTTG-A-G-------------A-TTGACT-TA-GATA-GTGA-CATG----T--AT-------GG-TG-A-CGATG-------TT----------------------------------------------------------------------------------------------------------------------------------------------------------------------------------------------------------------------------------CT----------TT-TATC--------------------------ATTTGTAT-----------------------------------------
>Haemonchus_longistipes(AB682685.1)
------------AACCAT----ATACTACAATGTGGC-TA---ATTTT-AACA-TTGTTTGTCAAATG--G---CATTTG----------TC--------TT--T-TTATTAAG------GACAATTCC-----CATTT---CAGTTTA--------AGA------AC---------GTAT----ACATGC-A-------------------ACGT-G----ATG--TTA---------A-CG-----------AAAT-TTTA--------------A-CATCCC------------TGAA-TG-----ATA-TGA----------G----CATG----TTGCCT-CTATTTGAGTGT------ACT-CAGC-GAATA--------TTTG-A-G-------------A-TTGACT-TA-GATA-GTGA-CATG----T--AT-------GG-TG-A-CGATG-------TT----------------------------------------------------------------------------------------------------------------------------------------------------------------------------------------------------------------------------------CT----------TT-TATC--------------------------ATTTGTAT-----------------------------------------
>Haemonchus_longistipes(KU891903.1)
------------AACCAT----ATACTACAATGTGGC-TA---ATTTT-AACA-TTGTTTGTCAAATG--G---CATTTG----------TC--------TT--T-TTATTAAG------GACAATTCC-----CATTT---CAGTTTA--------AGA------AC---------GTAT----ACATGC-A-------------------ACGT-G----ATG--TTA---------A-CG-----------AAAT-TTTA--------------A-CATCCC------------TGAA-TG-----ATA-TGA----------G----CATG----TTGCCT-CTATTTGAGTGT------ACT-CAGC-GAATA--------TTTG-A-G-------------A-TTGACT-TA-GATA-GTGA-CATG----T--AT-------GG-TG-A-CGATG-------TT----------------------------------------------------------------------------------------------------------------------------------------------------------------------------------------------------------------------------------CT----------TT-TATC--------------------------ATTTGTAT-----------------------------------------
>Haemonchus_longistipes(KU891904.1)
------------AACCAT----ATACTACAATGTGGC-TA---ATTTT-AACA-TTGTTTGTCAAATG--G---CATTTG----------TC--------TT--T-TTATTAAG------GACAATTCC-----CATTT---CAGTTTA--------AGA------AC---------GTAT----ACATGC-A-------------------ACGT-G----ATG--TTA---------A-CG-----------AAAT-TTTA--------------A-CATCCC------------TGAA-TG-----ATA-TGA----------G----CATG----TTGCCT-CTATTTGAGTGT------ACT-CAGC-GAATA--------TTTG-A-G-------------A-TTGACT-TA-GATA-GTGA-CATG----T--AT-------GG-TG-A-CGATG-------TT----------------------------------------------------------------------------------------------------------------------------------------------------------------------------------------------------------------------------------CT----------TT-TATC--------------------------ATTTGTAT-----------------------------------------
>Haemonchus_longistipes(KU891905.1)
------------AACCAT----ATACTACAATGTGGC-TA---ATTTT-AACA-TTGTTTGTCAAATG--G---CATTTG----------TC--------TT--T-TTATTAAG------GACAATTCC-----CATTT---CAGTTTA--------AGA------AC---------GTAT----ACATGC-A-------------------ACGT-G----ATG--TTA---------A-CG-----------AAAT-TTTA--------------A-CATCCC------------TGAA-TG-----ATA-TGA----------G----CATG----TTGCCT-CTATTTGAGTGT------ACT-CAGC-GAATA--------TTTG-A-G-------------A-TTGACT-TA-GATA-GTGA-CATG----T--AT-------GG-TG-A-CGATG-------TT----------------------------------------------------------------------------------------------------------------------------------------------------------------------------------------------------------------------------------CT----------TT-TATC--------------------------ATTTGTAT-----------------------------------------
>Haemonchus_longistipes(AJ577461.1)
------------AACCAT----ATACTACAATGTGGC-TA---ATTTT-AACA-TTGTTTGTCAAATG--G---CATTTG----------TC--------TTTTTATTAAG---------GACAATTCC-----CATTT---CAGTTTA--------AGA------AC--------AGTAT----ACATGC-A-------------------ACGT-G----ATG--TTA----------ACG-----------AAAT-TTTA--------------A-CATCCC------------TGAA-TG-----ATA-TGA----------G----CATG----TTGCCT-CTATTTGAGTGT------ACT-CAGC-GAATA--------TTTG-A-G-------------A-TTGACT-TA-GATA-GTGA-CATG----T--AT-------GG-TG-A-CGATG-------TT----------------------------------------------------------------------------------------------------------------------------------------------------------------------------------------------------------------------------------CT----------TT-TATC--------------------------ATTTGTAT-----------------------------------------
>Haemonchus_longistipes(KJ724324.1)
------------AACCAT----ATACTACAATGTGGC-TA---ATTTT-AACA-TTGTTTGTCAAATG--G---CATTTG----------TC--------TT--T-TTATTAAG------GACAATTCC-----CATTT---CAGTTTA--------AGA------AC---------RTAT----ACATGC-A-------------------ACGT-G----ATG--TTA----------ACG-----------AAAT-TTTA--------------A-CATCCC------------TGAA-TG-----ATA-TGA----------R----CATG----TTGCCT-CTATTTGAGTGT------ACT-CAGC-GAATA--------TTTG-A-G-------------A-TTGACT-TA-GATA-GTGA-CATG----T--AT-------GG-TG-A-CGATG-------TT----------------------------------------------------------------------------------------------------------------------------------------------------------------------------------------------------------------------------------CT----------TT-TATC--------------------------ATTTGTAT-----------------------------------------
>Haemonchus_similis(KY741890)
------------AACCAT----ATACTACAATGTGGC-TA---ATTTT-AACA-TTGTTTGTCAAATG--G---CATTTG----------TC--------TT--T-TTCTTAAG------GATAAATCC-----CATTT---CAGTTCA--------AGA------AC---------ATAT----ACATGC-A-------------------ACGT-G----ATGT-TGA-----------TG-----------RAAT-TTCA--------------A-CATCCC------------TGAA-TG-----ATA-TGA----------A----CATG----TTGCCA-CTATTTGAGTGT------ACT-CATC-GAATA--------TTTG-A-G-------------A-TTGACT-TA-GATA-GTGA-CATG----T--AT-------GG-TG-A-CGATG-------TT----------------------------------------------------------------------------------------------------------------------------------------------------------------------------------------------------------------------------------CT----------TC-TATC--------------------------ATTTGTATAA---------------------------------------
>Haemonchus_similis(KY741879)
------------AACCAT----ATACTACAATGTGGC-TA---ATTTT-AACA-TTGTTTGTCAAATG--G---CATTTG----------TC--------TT--T-TTCTTAAG------GATAAATCC-----CATTT---CAGTTTA--------AGA------AC---------ATAT----ACATGC-A-------------------ACGT-G----ATGT-TGA-----------TG-----------AAAT-TTCA--------------A-CATCCC------------TGAA-TG-----ATA-TGA----------A----CATG----TTGCCA-CTATTTGAGTGT------ACT-CATC-GAATA--------TTTG-A-G-------------A-TTGACT-TA-GATA-GTGA-CATG----T--AT-------GG-TG-A-CGATG-------TT----------------------------------------------------------------------------------------------------------------------------------------------------------------------------------------------------------------------------------CT----------TC-TATC--------------------------ATTTGTATAA---------------------------------------
>Haemonchus_similis(KY741888)
------------AACCAT----ATACTACAATGTGGC-TA---ATTTT-AACA-TTGTTTGTCAAATG--G---CATTTG----------TC--------TT--T-TTCTTAAG------GATAAATCC-----CATTT---CAGTTTA--------AGA------AC---------ATAT----ACATGC-A-------------------ACGT-G----ATGT-TGA-----------TG-----------AAAT-TTCA--------------A-CATCCC------------TGAA-TG-----ATA-TGA----------A----CATG----TTGCCA-CTATTTGAGTGT------ACT-CATC-GAATA--------TTTG-A-G-------------A-TTGACT-TA-GATA-GTGA-CATG----T--AT-------GG-TG-A-CGATG-------TT----------------------------------------------------------------------------------------------------------------------------------------------------------------------------------------------------------------------------------CT----------TC-TATC--------------------------ATTTGTATAA---------------------------------------
>Haemonchus_similis(KY741876)
------------AACCAT----ATACTACAATGTGGC-TA---ATTTT-AACA-TTGTTTGTCAAATG--G---CATTTG----------TC--------TT--T-TTCTTAAG------GATAAATCC-----CATTT---CAGTTCA--------AGA------AC---------ATAT----ACATGC-A-------------------ACGT-G----ATG--TTG----------ATG-----------AAAT-TTCA--------------A-CATCCC------------TGAA-TG-----ATA-TGA----------A----CATG----TTGCCA-CTATTTGAGTGT------ACT-CATC-GAATA--------TTTG-A-G-------------A-TTGACT-TA-GATA-GTGA-CATG----T--AT-------GG-TG-A-CGATG-------TT----------------------------------------------------------------------------------------------------------------------------------------------------------------------------------------------------------------------------------CT----------TC-TATC--------------------------ATTTGTATAA---------------------------------------
>Haemonchus_similis(KY741880)
------------AACCAT----ATACTACAATGTGGC-TA---ATTTT-AACA-TTGTTTGTCAAATG--G---CATTTG----------TC--------TT--T-TTCTTAAG------GATAAATCC-----CATTT---CAGTTCA--------AGA------AC---------ATAT----ACATGC-A-------------------ACGT-G----ATG--TTG----------ATG-----------AAAT-TTCA--------------A-CATCCC------------TGAA-TG-----ATA-TGA----------A----CATG----TTGCCA-CTATTTGAGTGT------ACT-CATC-GAATA--------TTTG-A-G-------------A-TTGACT-TA-GATA-GTGA-CATG----T--AT-------GG-TG-A-CGATG-------TT----------------------------------------------------------------------------------------------------------------------------------------------------------------------------------------------------------------------------------CT----------TC-TATC--------------------------ATTTGTATAA---------------------------------------
>Haemonchus_similis(KY741881)
------------AACCAT----ATACTACAATGTGGC-TA---ATTTT-AACA-TTGTTTGTCAAATG--G---CATTTG----------TC--------TT--T-TTCTTAAG------GATAAATCC-----CATTT---CAGTTCA--------AGA------AC---------ATAT----ACATGC-A-------------------ACGT-G----ATG--TTG----------ATG-----------AAAT-TTCA--------------A-CATCCC------------TGAA-TG-----ATA-TGA----------A----CATG----TTGCCA-CTATTTGAGTGT------ACT-CATC-GAATA--------TTTG-A-G-------------A-TTGACT-TA-GATA-GTGA-CATG----T--AT-------GG-TG-A-CGATG-------TT----------------------------------------------------------------------------------------------------------------------------------------------------------------------------------------------------------------------------------CT----------TC-TATC--------------------------ATTTGTATAA---------------------------------------
>Haemonchus_similis(KY741883)
------------AACCAT----ATACTACAATGTGGC-TA---ATTTT-AACA-TTGTTTGTCAAATG--G---CATTTG----------TC--------TT--T-TTCTTAAG------GATAAATCC-----CATTT---CAGTTCA--------AGA------AC---------ATAT----ACATGC-A-------------------ACGT-G----ATG--TTG----------ATG-----------AAAT-TTCA--------------A-CATCCC------------TGAA-TG-----ATA-TGA----------A----CATG----TTGCCA-CTATTTGAGTGT------ACT-CATC-GAATA--------TTTG-A-G-------------A-TTGACT-TA-GATA-GTGA-CATG----T--AT-------GG-TG-A-CGATG-------TT----------------------------------------------------------------------------------------------------------------------------------------------------------------------------------------------------------------------------------CT----------TC-TATC--------------------------ATTTGTATAA---------------------------------------
>Haemonchus_similis(KY741884)
------------AACCAT----ATACTACAATGTGGC-TA---ATTTT-AACA-TTGTTTGTCAAATG--G---CATTTG----------TC--------TT--T-TTCTTAAG------GATAAATCC-----CATTT---CAGTTCA--------AGA------AC---------ATAT----ACATGC-A-------------------ACGT-G----ATG--TTG----------ATG-----------AAAT-TTCA--------------A-CATCCC------------TGAA-TG-----ATA-TGA----------A----CATG----TTGCCA-CTATTTGAGTGT------ACT-CATC-GAATA--------TTTG-A-G-------------A-TTGACT-TA-GATA-GTGA-CATG----T--AT-------GG-TG-A-CGATG-------TT----------------------------------------------------------------------------------------------------------------------------------------------------------------------------------------------------------------------------------CT----------TC-TATC--------------------------ATTTGTATAA---------------------------------------
>Haemonchus_similis(KY741885)
------------AACCAT----ATACTACAATGTGGC-TA---ATTTT-AACA-TTGTTTGTCAAATG--G---CATTTG----------TC--------TT--T-TTCTTAAG------GATAAATCC-----CATTT---CAGTTCA--------AGA------AC---------ATAT----ACATGC-A-------------------ACGT-G----ATG--TTG----------ATG-----------AAAT-TTCA--------------A-CATCCC------------TGAA-TG-----ATA-TGA----------A----CATG----TTGCCA-CTATTTGAGTGT------ACT-CATC-GAATA--------TTTG-A-G-------------A-TTGACT-TA-GATA-GTGA-CATG----T--AT-------GG-TG-A-CGATG-------TT----------------------------------------------------------------------------------------------------------------------------------------------------------------------------------------------------------------------------------CT----------TC-TATC--------------------------ATTTGTATAA---------------------------------------
>Haemonchus_similis(KY741886)
------------AACCAT----ATACTACAATGTGGC-TA---ATTTT-AACA-TTGTTTGTCAAATG--G---CATTTG----------TC--------TT--T-TTCTTAAG------GATAAATCC-----CATTT---CAGTTCA--------AGA------AC---------ATAT----ACATGC-A-------------------ACGT-G----ATG--TTG----------ATG-----------AAAT-TTCA--------------A-CATCCC------------TGAA-TG-----ATA-TGA----------A----CATG----TTGCCA-CTATTTGAGTGT------ACT-CATC-GAATA--------TTTG-A-G-------------A-TTGACT-TA-GATA-GTGA-CATG----T--AT-------GG-TG-A-CGATG-------TT----------------------------------------------------------------------------------------------------------------------------------------------------------------------------------------------------------------------------------CT----------TC-TATC--------------------------ATTTGTATAA---------------------------------------
>Haemonchus_similis(KY741889)
------------AACCAT----ATACTACAATGTGGC-TA---ATTTT-AACA-TTGTTTGTCAAATG--G---CATTTG----------TC--------TT--T-TTCTTAAG------GATAAATCC-----CATTT---CAGTTCA--------AGA------AC---------ATAT----ACATGC-A-------------------ACGT-G----ATG--TTG----------ATG-----------AAAT-TTCA--------------A-CATCCC------------TGAA-TG-----ATA-TGA----------A----CATG----TTGCCA-CTATTTGAGTGT------ACT-CATC-GAATA--------TTTG-A-G-------------A-TTGACT-TA-GATA-GTGA-CATG----T--AT-------GG-TG-A-CGATG-------TT----------------------------------------------------------------------------------------------------------------------------------------------------------------------------------------------------------------------------------CT----------TC-TATC--------------------------ATTTGTATAA---------------------------------------
>Haemonchus_similis(KY741878)
------------AACCAT----ATACTACAATGTGGC-TA---ATTTT-AACA-TTGTTTGTCAAATG--G---CATTTG----------TC--------TT--T-TTCTTAAG------GACAAATCC-----CATTT---CAKTTYA--------AGA------AC---------ATAT----ACATGC-A-------------------ACGT-G----ATGT-TGA-----------TG-----------AAAT-TTCA--------------A-CACCCC------------TGAA-TG-----ATA-TGA----------A----CATG----TTGCCA-CTATTTGAGTGT------ACT-CATC-GAATA--------TTTG-A-G-------------A-TTGACT-TA-GATA-GTGA-CATG----T--AT-------GG-TG-A-CGATG-------TT----------------------------------------------------------------------------------------------------------------------------------------------------------------------------------------------------------------------------------CT----------TC-TATC--------------------------ATTTGTATAA---------------------------------------
>Haemonchus_similis(KY741877)
------------AACCAT----ATACTACAATGTGGC-TA---ATTTT-AACA-TTGTTTGTCAAATG--G---CATTTG----------TC--------TT--T-TTCTTAAG------GACAAATCC-----CATTT---CAGTTTA--------AGA------AC---------ATAT----ACATGC-A-------------------ACGT-G----ATGT-TGA-----------TG-----------AAAT-TTCA--------------A-CACCCC------------TGAA-TG-----ATA-TGA----------A----CATG----TTGCCA-CTATTTGAGTGT------ACT-CATC-GAATA--------TTTG-A-G-------------A-TTGACT-TA-GATA-GTGA-CATG----T--AT-------GG-TG-A-CGATG-------TT----------------------------------------------------------------------------------------------------------------------------------------------------------------------------------------------------------------------------------CT----------TC-TATC--------------------------ATTTGTATAA---------------------------------------
>Haemonchus_similis(KY741887)
------------AACCAT----ATACTACAATGTGGC-TA---ATTTT-AACA-TTGTTTGTCAAATG--G---CATTTG----------TC--------TT--T-TCCTTAAG------GACAAATCC-----CATTT---CAGTTYA--------AGA------AC---------ATAT----ACATGC-A-------------------ACGT-G----ATGT-TGA-----------TG-----------AAAT-TTCA--------------A-CACCCC------------TGAA-TG-----ATA-TGA----------A----CATG----TTGCCA-CTATTTGAGTGT------ACT-CATC-GAATA--------TTTG-A-G-------------A-TTGACT-TA-GATA-GTGA-CATG----T--AT-------GG-TG-A-CGATG-------TT----------------------------------------------------------------------------------------------------------------------------------------------------------------------------------------------------------------------------------CT----------TC-TATC--------------------------ATTTGTATAA---------------------------------------
>Haemonchus_similis(KY741882)
------------AACCAT----ATACTACAATGTGGC-TA---ATTTT-AACA-TTGTTTGTCAAATG--G---CATTTG----------TC--------TT-TT-CC-------TTAAGGACAAATCC-----CATTT---CAGTTTA--------AGA------AC---------ATAT----ACATGC-A-------------------ACGT-G----ATG--TTG----------ATG-----------AAAT-TTCA--------------A-CACCCC------------TGAA-TG-----ATA-TGA----------A----CATG----TTGCCA-CTATTTGAGTGT------ACT-CATC-GAATA--------TTTG-A-G-------------A-TTGACT-TA-GATA-GTGA-CATG----T--AT-------GG-TG-A-CGATG-------TT----------------------------------------------------------------------------------------------------------------------------------------------------------------------------------------------------------------------------------CT----------TC-TATC--------------------------ATTTGTATAA---------------------------------------
>Cooperia_pectinata(KY741866)
------------AACGAT----ATACTACAGTGTGGC-TA-ACGTTTT-AACA-CTGTTTGTCTAATG--G---CATTTG----------TC-TATA---------TT------------GACAAATCC-----CGTTA---CAGTTCA--------AGA------AT----------AAC------GTGC-A-------------------ACAT-A----ATG--TTC----------GTA-----------TAGT-AATATGA-----------A-CATTAC------------TGAA-TG-----ATA-TGA----------A----TCTA----TTATCA-CTGTTTGAATGT------ACT-CAAT-GAATA--------TG---A-G-------------A-TTGATT-TA-AACA-GGGA-CATG----T--T--------GG-AG-A-TAGTA---GTA-TT----------------------------------------------------------------------------------------------------------------------------------------------------------------------------------------------------------------------------------CA-----------A-TATC--------------------------ATTTGTAT-----------------------------------------
>Cooperia_pectinata(KY741867)
------------AACGAT----ATACTACAGTGTGGC-TA-ACGTTTT-AACA-CTGTTTGTCTAATG--G---CATTTG----------TC-TATA---------TT------------GACAAATCC-----CGTTA---CAGTTCA--------AGA------AT----------AAC------GTGC-A-------------------ACAT-A----ATG--TTC----------GTA-----------TAGT-AATATGA-----------A-CATTAC------------TGAA-TG-----ATA-TGA----------A----TCTA----TTATCA-CTGTTTGAATGT------ACT-CAAT-GAATA--------TG---A-G-------------A-TTGATT-TA-AACA-GGGA-CATG----T--T--------GG-AG-A-TAGTA---GTA-TT----------------------------------------------------------------------------------------------------------------------------------------------------------------------------------------------------------------------------------CA-----------A-TATC--------------------------ATTTGTAT-----------------------------------------
>Cooperia_pectinata(KY741868)
------------AACGAT----ATACTACAGTGTGGC-TA-ACGTTTT-AACA-CTGTTTGTCTAATG--G---CATTTG----------TC-TATA---------TT------------GACAAATCC-----CGTTA---CAGTTCA--------AGA------AT----------AAC------GTGC-A-------------------ACAT-A----ATG--TTC----------GTA-----------TAGT-AATATGA-----------A-CATTAC------------TGAA-TG-----ATA-TGA----------A----TCTA----TTATCA-CTGTTTGAATGT------ACT-CAAT-GAATA--------TG---A-G-------------A-TTGATT-TA-AACA-GGGA-CATG----T--T--------GG-AG-A-TAGTA---GTA-TT----------------------------------------------------------------------------------------------------------------------------------------------------------------------------------------------------------------------------------CA-----------A-TATC--------------------------ATTTGTAT-----------------------------------------
>Cooperia_oncophora(X83561.2)
------------AACGAT----ATACTACAGTGTGGC-TA-ACGTTTT-AACA-CTGTTTGTCTAATG--G---CATTTG----------TC-TACATCTGT--T-TT------------GACAAATCC-----CGTTA---TAGTTSA--------AGA------AT----------AAC----ATATGC-A-------------------ACAT-A----ATG--TTC----------RTA-----------TAGT-AATATGA-----------A-CATTTC------------TGAA-TG-----ATA-TCA----------A----TCTA----TTATCA-CTGTTTAAATGT------ACY-CAAT-GAATA--------TG---A-G-------------A-TTGATT-TA-AACA-GGGA-CATG----T--T--------GG-AG-A-TAGTA---GTA-TT----------------------------------------------------------------------------------------------------------------------------------------------------------------------------------------------------------------------------------CG-----------T-TATC--------------------------ATTTGTAT-----------------------------------------
>Cooperia_oncophora(AJ544395.1)
------------GACGAT----ATACTACAGTGTGGC-TA-ACGTTTT-AACA-CTGTTTGTCTAATG--G---CATTTG----------TC-TACATCTGT--T-TT------------GACAAATCC-----CGTTA---TAGTTCA--------AGA------AT----------TAC----ATATGC-A-------------------ACAT-A----ATG--TTC----------GTA-----------TAGT-AATATGA-----------A-CATTTC------------TGAA-TG-----ATA-TCA----------G----TCTA----TTATCA-CTGTTTAAATGT------ACT-CAAT-GAATA--------TG---A-G-------------A-TTGATT-TA-AACA-GGGA-CATG----T--T--------GG-AG-A-TAGTA---GTA-TT----------------------------------------------------------------------------------------------------------------------------------------------------------------------------------------------------------------------------------CG-----------T-TATC--------------------------ATTTGTAT-----------------------------------------
>Cooperia_oncophora(AJ544448.1)
------------AACGAT----ATACTACAGTGTGGC-TA-ACGTTTT-AACA-CTGTTTGTCTAATG--G---CATTTG----------TC-TACATCTGT--T-TT------------GACAAATCC-----CGTTA---TAGTCGA--------AGA------AT----------AAC----ATATGC-A-------------------ACAT-A----ATG--TTC----------GTA-----------TAGT-AATATGA-----------A-CACTTC------------TGAA-TG-----ATA-TCA----------A----TCTA----TTATCA-CTGTTTAAATGT------ACT-CAAT-GAATA--------TG---A-G-------------A-TTGATT-TA-AACA-GGGA-CATG----T--T--------GG-AG-A-TAGTA---GTA-TT----------------------------------------------------------------------------------------------------------------------------------------------------------------------------------------------------------------------------------CG-----------T-TATC--------------------------ATTTGTAT-----------------------------------------
>Cooperia_oncophora(AJ544391.1)
------------AACGAT----ATACTACAGTGTGGC-TA-ACGTTTT-AACA-CTGTTTGTCTAATG--G---CATTTG----------TC-TACTTCTGT--T-TT------------GACAAATCC-----CGTTA---TAGTTCA--------AGA------AT----------AAC----ATATGC-A-------------------ACAT-A----ATG--TTC----------ATA-----------TAAT-AATATGA-----------A-CATTTC------------TGAA-TG-----ATA-TCA----------A----TCTA----TTATCA-CTGTTTAAATGT------ACT-CAAT-GAATA--------TG---A-G-------------A-TTGATT-TA-AACA-GGGA-CATG----T--T--------GG-AG-A-TAGTA---GTA-TT----------------------------------------------------------------------------------------------------------------------------------------------------------------------------------------------------------------------------------CG-----------T-TATC--------------------------ATTTGTAT-----------------------------------------
>Cooperia_oncophora(AJ544438.1)
------------AACGAT----ATACTACAGTGTGGC-TA-ACGTTTT-AACA-CTGTTTGTCTAATG--G---CATTTG----------TC-TACATCTGT--T-TT------------GACAAATCC-----CGTTG---TAGTTCA--------AGA------AT----------AAC----ATATGC-A-------------------ACAT-A----ATG--TTC----------ATA-----------TAGT-AATATGA-----------A-CACTTC------------TGAA-TG-----ATA-TCA----------A----TCTA----TTATCA-CTGTTTAAATGT------ACT-CAAT-GAATA--------TG---A-G-------------A-TTGATT-TA-AACA-GGGA-CATG----T--T--------GG-AG-A-TAGTA---GTA-TT----------------------------------------------------------------------------------------------------------------------------------------------------------------------------------------------------------------------------------CG-----------T-TATC--------------------------ATTTGTAT-----------------------------------------
>Cooperia_oncophora(AJ544437.1)
------------AACGAT----ATACTACAGTGTGGC-TA-ACGTTTT-AACA-CTGTTTGTCTAATG--G---CATTTG----------TC-TACATCTGT--T-TT------------GACAAATCC-----CGTTA---TAGTTTA--------AGA------AT----------AAC----ATATGC-A-------------------ACAT-A----ATG--TTC----------ATA-----------TAGT-AATATGA-----------A-CATTTC------------TGAA-TG-----ATA-TCA----------A----TCTA----TTATCA-CTGTTTAAATGT------ACT-CAAT-GAATA--------TG---A-G-------------A-TTGATT-TA-AACA-GGGA-CATG----T--T--------GG-AG-A-CAGTA---GTA-TT----------------------------------------------------------------------------------------------------------------------------------------------------------------------------------------------------------------------------------CG-----------T-TATC--------------------------ATTTGTAT-----------------------------------------
>Cooperia_oncophora(AJ544421.1)
------------AACGAT----ATACTACAGTGTGGC-TA-ACGTTTT-AACA-CTGTTTGTCTAATG--G---CATTTG----------TT-TACATCTGT--T-TT------------GACAAATCC-----CGTTA---TAGTTCA--------AGA------AT----------AAC----ATATGC-A-------------------ACAT-A----ATG--TTC----------ATA-----------TAGT-AATATGA-----------A-CATTTC------------TGAA-TG-----ATA-TCA----------G----TCTA----TTATCA-CTGTTTAAATGT------ACT-CAAT-GAATA--------TG---A-G-------------A-TTGATT-TA-AACA-GGGA-CATG----T--T--------GG-AG-A-TAGTA---GTA-TT----------------------------------------------------------------------------------------------------------------------------------------------------------------------------------------------------------------------------------CG-----------T-TATC--------------------------ATTTGTAT-----------------------------------------
>Cooperia_oncophora(AJ544422.1)
------------AACGAT----ATACTACAGTGTGGC-TA-ACGTTTT-AACA-CTGTTTGTCTAATG--G---CATTTG----------TT-TACATCTGT--T-TT------------GACAAATCC-----CGTTA---TAGTTCA--------AGA------AT----------AAC----ATATGC-A-------------------ACAT-A----ATG--TTC----------ATA-----------TAGT-AATATGA-----------A-CATTTC------------TGAA-TG-----ATA-TCA----------G----TCTA----TTATCA-CTGTTTAAATGT------ACT-CAAT-GAATA--------TG---A-G-------------A-TTGATT-TA-AACA-GGGA-CATG----T--T--------GG-AG-A-TAGTA---GTA-TT----------------------------------------------------------------------------------------------------------------------------------------------------------------------------------------------------------------------------------CG-----------T-TATC--------------------------ATTTGTAT-----------------------------------------
>Cooperia_oncophora(AJ544439.1)
------------AACGAT----ATACTACAGTGTGAC-TA-ACGTTTT-AACA-CTGTTTGTCTAATG--G---CATTTG----------TC-TACATCTGT--T-TT------------GACAAATCC-----CGTTA---TAGTTCA--------AGA------AT----------AAC----ATATGC-A-------------------ACAT-A----ATG--TTC----------ATA-----------TAGT-AATATGA-----------A-CATTTC------------TGAA-TG-----ATA-TCA----------A----TCTA----TTATCA-CTGCTTAAATGT------ACT-CAAT-GAATA--------TG---A-G-------------A-TTGATT-TA-AACA-GGGA-CATG----T--T--------GG-AG-A-TAGTA---GTA-TT----------------------------------------------------------------------------------------------------------------------------------------------------------------------------------------------------------------------------------CG-----------T-TATC--------------------------ATTTGTAT-----------------------------------------
>Cooperia_oncophora(AJ544440.1)
------------AACGAT----ATACTACAGTGTGAC-TA-ACGTTTT-AACA-CTGTTTGTCTAATG--G---CATTTG----------TC-TACATCTGT--T-TT------------GACAAATCC-----CGTTA---TAGTTCA--------AGA------AT----------AAC----ATATGC-A-------------------ACAT-A----ATG--TTC----------ATA-----------TAGT-AATATGA-----------A-CATTTC------------TGAA-TG-----ATA-TCA----------A----TCTA----TTATCA-CTGCTTAAATGT------ACT-CAAT-GAATA--------TG---A-G-------------A-TTGATT-TA-AACA-GGGA-CATG----T--T--------GG-AG-A-TAGTA---GTA-TT----------------------------------------------------------------------------------------------------------------------------------------------------------------------------------------------------------------------------------CG-----------T-TATC--------------------------ATTTGTAT-----------------------------------------
>Cooperia_oncophora(AJ544428.1)
------------AACGAT----ATACTACAATGTGGC-TA-ACGTTTT-AACACCCGTTTGTCTAATG--G---CATTTG----------TC-TACATCTGT--T-TT------------GACAAATCC-----CGTTA---TAGTTCA--------AGA------AT----------AAC----ATATGC-A-------------------ACAT-A----ATG--TTC----------ATA-----------TAGT-AATATGA-----------A-CATTTC------------TGAA-TG-----ATA-TCA----------A----TCTA----TTATCA-CTGTTTAAATGT------ACT-CAAT-GAATA--------TG---A-G-------------A-TTGATT-TA-AACA-GGGA-CATG----T--T--------GG-AG-A-TAGTA---GTA-TT----------------------------------------------------------------------------------------------------------------------------------------------------------------------------------------------------------------------------------CG-----------T-TATC--------------------------ATTTGTAT-----------------------------------------
>Cooperia_oncophora(AJ544378.1)
------------AACGAT----ATACTACAGTGTGGC-TA-ACGTTTT-AACA-CTGTTTGTCTAATG--G---CATTTG----------TC-TACATCTGT--T-TT------------GACAAATCC-----CGTTA---TAGTTCA--------AGA------AT----------AAC----ATATGC-A-------------------ACAT-A----ATG--TTC----------GTA-----------TAGT-AATATGA-----------A-CATTTC------------TGAA-TG-----ATA-TCA----------A----TCTA----TTATCA-CTGTTTGAATGT------ACT-CAAT-GAATA--------TG---A-G-------------A-TTGATT-TA-AACA-GGGA-CATG----T--T--------GG-AG-A-TAGTA---GTA-TT----------------------------------------------------------------------------------------------------------------------------------------------------------------------------------------------------------------------------------CG-----------T-TGTC--------------------------ATTTGTAT-----------------------------------------
>Cooperia_oncophora(AJ544386.1)
------------AACGAT----ATACTACAGTGTGGC-TA-ACGTTTT-AACA-CTGTTTGTCTAATG--G---CGTTTG----------TC-TACATCTGT--T-TT------------GACAAGTCC-----CGTTA---TAGTTCA--------AGA------AT----------AAC----ATATGC-A-------------------ACAT-A----ATG--TTC----------GTA-----------TAGT-AATATGA-----------A-CATTTC------------TGAA-TG-----ATA-TCA----------A----TCTA----TTATCA-CTGTTTAAATGT------ACT-CAAT-GAATA--------TG---A-G-------------A-TTGATT-TA-AACA-GGGA-CATG----T--T--------GG-AG-A-TAGTA---GTA-TT----------------------------------------------------------------------------------------------------------------------------------------------------------------------------------------------------------------------------------CG-----------T-TATC--------------------------ATTTGTAT-----------------------------------------
>Cooperia_oncophora(AJ544402.1)
------------AACGAT----ATACTACAGTGTGGC-TA-ACGTTTT-AACA-CTGTTTGTCTAATG--G---CATTTG----------TC-TACATCTGT--T-TT------------GACAAATCC-----CGTTA---TAGTTCA--------AGA------AT----------TAC----ATATGC-A-------------------ACAT-A----ATG--TTC----------GTA-----------TAGT-AATATGA-----------A-CATTTC------------TGAG-TG-----ATA-TCA----------A----TCTA----TTATCA-CTGTTTAAGTGT------ACT-CAAT-GAATA--------TG---A-G-------------A-TTGATT-TA-AACA-GGGA-CATG----T--T--------GG-AG-A-TAGTA---GTA-TT----------------------------------------------------------------------------------------------------------------------------------------------------------------------------------------------------------------------------------CG-----------T-TATC--------------------------ATTTGTAT-----------------------------------------
>Cooperia_oncophora(AJ544403.1)
------------AACGAT----ATACTACAGTGTGGC-TA-ACGTTTT-AACA-CTGTTTGTCTAATG--G---CATTTG----------TC-TACATCTGT--T-TT------------GACAAATCC-----CGTTA---TAGTTCA--------AGA------AT----------TAC----ATATGC-A-------------------ACAT-A----ATG--TTC----------GTA-----------TAGT-AATATGA-----------A-CATTTC------------TGAG-TG-----ATA-TCA----------A----TCTA----TTATCA-CTGTTTAAGTGT------ACT-CAAT-GAATA--------TG---A-G-------------A-TTGATT-TA-AACA-GGGA-CATG----T--T--------GG-AG-A-TAGTA---GTA-TT----------------------------------------------------------------------------------------------------------------------------------------------------------------------------------------------------------------------------------CG-----------T-TATC--------------------------ATTTGTAT-----------------------------------------
>Cooperia_oncophora(AJ544465.1)
------------AACGAT----ATACTACAGTGTGGC-TA-ACGTTTT-AACA-CTGTTTGTCTAATG--G---CATTTG----------TC-TACATCTGT--T-TT------------GGCAAATCC-----CGTTA---TAGTTCA--------AGA------AT----------AAC----ATATGC-A-------------------ACAT-A----ATG--TTC----------GTA-----------TAGT-AATATGA-----------A-CATTTC------------TGAA-TA-----ATA-TCA----------A----TCTA----TTATCA-CTGTTTAAATGT------ACT-CAAT-GAATA--------TG---A-G-------------A-TTGATT-TA-AACA-GGGA-CATG----T--T--------GG-AG-A-TAGTA---ATA-TT----------------------------------------------------------------------------------------------------------------------------------------------------------------------------------------------------------------------------------CG-----------T-TATC--------------------------ATTTGTAT-----------------------------------------
>Cooperia_oncophora(AJ544396.1)
------------AACGAT----ATACTACAGTGTGGC-TA-ACGTTTT-AACA-CTGTTTGTCTAATG--G---CATTTG----------CC-TACATCTGT--T-TT------------GACAAATCC-----CGTTA---TAGTTCA--------AGA------AT----------TAC----ATATGC-A-------------------ACAT-A----ATG--TTC----------GTA-----------TAGT-AATATGA-----------A-CATTTC------------TGAA-TG-----ATA-TCA----------A----TCTA----TTATCA-CTGTTTAAATGT------ACT-CAAT-GAATA--------TG---A-G-------------A-TTGATT-TA-AACA-GGGA-CATG----T--T--------GG-AG-A-TAGTA---GTA-TT----------------------------------------------------------------------------------------------------------------------------------------------------------------------------------------------------------------------------------CG-----------T-TATC--------------------------ATTTGTAT-----------------------------------------
>Cooperia_oncophora(AJ544401.1)
------------AACGAT----ATACTACAGTGTGGC-TA-ACGTTTT-AACA-CTGTTTGTCTAATG--G---CATTTG----------TC-TACATCTGT--T-TT------------GACAAATCC-----CGTTA---TAGTTCA--------AGA------AT----------TAC----ATATGC-A-------------------ACAT-A----ATG--TTC----------GTA-----------TAGT-AATATGA-----------A-CATTTC------------TGGA-TG-----ATA-TCA----------A----TCTA----TTATCA-CTGTTTAAATGT------ACT-CAAT-GAATA--------TG---A-G-------------A-TTGATT-TA-AACA-GGGA-CATG----T--T--------GG-AG-A-TAGTA---GTA-TT----------------------------------------------------------------------------------------------------------------------------------------------------------------------------------------------------------------------------------CG-----------T-TATC--------------------------ATTTGTAT-----------------------------------------
>Cooperia_oncophora(AJ544405.1)
------------AACGAT----ATACTACAGTGTGGC-TA-ACGTTTT-AACA-CTGTTTGTCTAATG--G---CATTTG----------TC-TACATCTGT--T-TT------------GACAAATCC-----CGTTA---TAGTTCA--------AGA------AT----------TAC----ATATGC-G-------------------ACAT-A----ATG--TTC----------GTA-----------TAGT-AATATGA-----------A-CATTTC------------TGAA-TG-----ATA-TCA----------A----TCTA----TTATCA-CTGTTTAAATGT------ACT-CAAT-GAATA--------TG---A-G-------------A-TTGATT-TA-AACA-GGGA-CATG----T--TG-------GG-AG-A-TAGTA---GTA-TT----------------------------------------------------------------------------------------------------------------------------------------------------------------------------------------------------------------------------------CG-----------T-TATC--------------------------ATTTGTAT-----------------------------------------
>Cooperia_oncophora(AJ544404.1)
------------AACGAT----ATACTACAGTGTGGC-TA-ACGTTTT-AACA-CTGTTTGTCTAATG--G---CATTTG----------TC-TACATCTGT--T-TT------------GACAAATCC-----CGTTA---TAGTTCA--------AGA------AT----------TAC----ATATGC-A-------------------ACAT-A----ATG--TTC----------GTA-----------TAGT-AATATGA-----------A-CATTTC------------TGAA-TG-----ATA-TCA----------A----TCTA----TTATCA-CTGTTTAAATGT------ACT-CAAT-GAATA--------TG---A-G-------------A-TTGATT-TA-AACA-GGGA-CATG----T--T--------GG-AG-A-TAGTA---GTA-TT----------------------------------------------------------------------------------------------------------------------------------------------------------------------------------------------------------------------------------CG-----------T-TATC--------------------------ATTTGTAT-----------------------------------------
>Cooperia_oncophora(AJ544406.1)
------------AACGAT----ATACTACAGTGTGGC-TA-ACGTTTT-AACA-CTGTTTGTCTAATG--G---CATTTG----------TC-TACATCTGT--T-TT------------GACAAATCC-----CGTTA---TAGTTCA--------AGA------AT----------TAC----ATATGC-A-------------------ACAT-A----ATG--TTC----------GTA-----------TAGT-AATATGA-----------A-CATTTC------------TGAA-TG-----ATA-TCA----------A----TCTA----TTATCA-CTGTTTAAATGT------ACT-CAAT-GAATA--------TG---A-G-------------A-TTGATT-TA-AACA-GGGA-CATG----T--T--------GG-AG-A-TAGTA---GTA-TT----------------------------------------------------------------------------------------------------------------------------------------------------------------------------------------------------------------------------------CG-----------T-TATC--------------------------ATTTGTAT-----------------------------------------
>Cooperia_oncophora(AJ544453.1)
------------AACGAT----ATACTACAGTGTGGC-TA-ACGTTTT-AACA-CTGTTTGTCTAATG--G---CATTTG----------TC-TACATCTGT--T-TT------------GACAAATCC-----CGTTA---TAGTTCA--------AGA------AT----------TAC----ATATGC-A-------------------ACAT-A----ATG--TTC----------GTA-----------TAGT-AATATGA-----------A-CATTTC------------TGAA-TG-----ATA-TCA----------A----TCTA----TTATCA-CTGTTTAAATGT------ACT-CAAT-GAATA--------TG---A-G-------------A-TTGATT-TA-AACA-GGGA-CATG----T--T--------GG-AG-A-TAGTA---GTA-TT----------------------------------------------------------------------------------------------------------------------------------------------------------------------------------------------------------------------------------CG-----------T-TATC--------------------------ATTTGTAT-----------------------------------------
>Cooperia_oncophora(AJ544454.1)
------------AACGAT----ATACTACAGTGTGGC-TA-ACGTTTT-AACA-CTGTTTGTCTAATG--G---CATTTG----------TC-TACATCTGT--T-TT------------GACAAATCC-----CGTTA---TAGTTCA--------AGA------AT----------TAC----ATATGC-A-------------------ACAT-A----ATG--TTC----------GTA-----------TAGT-AATATGA-----------A-CATTTC------------TGAA-TG-----ATA-TCA----------A----TCTA----TTATCA-CTGTTTAAATGT------ACT-CAAT-GAATA--------TG---A-G-------------A-TTGATT-TA-AACA-GGGA-CATG----T--T--------GG-AG-A-TAGTA---GTA-TT----------------------------------------------------------------------------------------------------------------------------------------------------------------------------------------------------------------------------------CG-----------T-TATC--------------------------ATTTGTAT-----------------------------------------
>Cooperia_oncophora(KC998743.1)
------------AACGAT----ATACTACAGTGTGGC-TA-ACGTTTT-AACA-CTGTTTGTCTAATG--G---CATTTG----------TC-TACATCTGT--T-TT------------GACAAATCC-----CGTTA---TAGTTCA--------AGA------AT----------TAC----ATATGC-A-------------------ACAT-A----ATG--TTC----------GTA-----------TAGT-AATATGA-----------A-CATTTC------------TGAA-TG-----ATA-TCA----------A----TCTA----TTATCA-CTGTTTAAATGT------ACT-CAAT-GAATA--------TG---A-G-------------A-TTGATT-TA-AACA-GGGA-CATG----T--T--------GG-AG-A-TAGTA---GTA-TT----------------------------------------------------------------------------------------------------------------------------------------------------------------------------------------------------------------------------------CG-----------T-TATC--------------------------ATTTGTAT-----------------------------------------
>Cooperia_oncophora(AJ544407.1)
[truncated: 417,367 more chars]
